# Supplementary material for: Transcriptomic Analyses Reveal 2 and 4 Family Members of Cytochromes P450 (CYP) Involved in LPS Inflammatory Response in Pharynx of Ciona robusta
Source: Int J Mol Sci. 2021 Oct 15;22(20):11141. doi: 10.3390/ijms222011141 (PMC8537429; doi:10.3390/ijms222011141)
Supplement: Supplementary file 1 [file ijms-22-11141-s001.zip]

Archive with 1 entries (1 files):
- ijms-1378265-supplementary.xlsx
