# Supplementary material for: Transcriptomic Analyses Reveal 2 and 4 Family Members of Cytochromes P450 (CYP) Involved in LPS Inflammatory Response in Pharynx of Ciona robusta
Source: Int J Mol Sci. 2021 Oct 15;22(20):11141. doi: 10.3390/ijms222011141 (PMC8537429; doi:10.3390/ijms222011141)
Supplement: Supplementary file 1 [file ijms-22-11141-s001.zip › ijms-1378265-supplementary.xlsx]

## Sheet: DE all genes
id	logFC	logCPM	PValue	adj
ENSCING00000003885	-8.43202	5.1354	1.74749e-37	2.88406e-33	36.7576
ENSCING00000009819	-7.7599	3.02	1.04797e-29	4.32391e-26	28.9797
ENSCING00000014273	-6.77484	6.95397	1.88871e-30	1.03904e-26	29.7238
ENSCING00000017425	-6.16459	0.201123	1.27843e-16	5.2748e-14	15.8933
ENSCING00000013719	-6.05165	0.694751	2.802e-18	1.54147e-15	17.5525
ENSCING00000019891	-5.82941	-0.178628	7.40195e-15	2.39533e-12	14.1307
ENSCING00000021097	-5.50757	-0.456225	3.03822e-13	7.48401e-11	12.5174
ENSCING00000024079	-5.24738	2.99514	1.63577e-20	1.42089e-17	19.7863
ENSCING00000017980	-5.24487	0.797425	6.66312e-17	3.05467e-14	16.1763
ENSCING00000024060	-5.15495	-0.787936	1.46159e-11	2.4122e-09	10.8352
ENSCING00000023876	-5.09029	-0.185411	1.13993e-13	2.98626e-11	12.9431
ENSCING00000009818	-5.02562	-0.902702	5.80548e-11	8.2598e-09	10.2362
ENSCING00000023263	-5.01938	-0.835971	5.80548e-11	8.2598e-09	10.2362
ENSCING00000021649	-4.98698	1.54454	1.16865e-16	4.94551e-14	15.9323
ENSCING00000006967	-4.98332	4.83286	5.74943e-20	4.31312e-17	19.2404
ENSCING00000019920	-4.92238	4.9297	1.5165e-19	1.04284e-16	18.8192
ENSCING00000012025	-4.82677	-1.09812	4.06057e-10	4.75288e-08	9.39141
ENSCING00000011484	-4.70018	1.06915	2.26563e-15	7.79001e-13	14.6448
ENSCING00000018764	-4.6921	5.49046	2.17292e-18	1.3079e-15	17.663
ENSCING00000023653	-4.68279	8.21147	1.49536e-18	9.49206e-16	17.8253
ENSCING00000018504	-4.65614	5.1197	3.90259e-18	2.01276e-15	17.4086
ENSCING00000019047	-4.44603	-0.330033	5.41301e-11	7.83652e-09	10.2666
ENSCING00000004602	-4.41412	0.856661	4.84803e-14	1.33353e-11	13.3144
ENSCING00000005269	-4.38252	3.56878	1.973e-16	7.94204e-14	15.7049
ENSCING00000005939	-4.25182	1.85847	1.27082e-14	3.88399e-12	13.8959
ENSCING00000025019	-4.14169	-1.36849	4.13141e-08	3.12774e-06	7.3839
ENSCING00000019504	-4.10359	0.518346	7.60359e-12	1.37037e-09	11.119
ENSCING00000021173	-4.08578	2.9132	1.48706e-14	4.46226e-12	13.8277
ENSCING00000022115	-4.01619	1.11697	8.71025e-13	1.81967e-10	12.06
ENSCING00000023283	-3.94967	0.79576	5.12579e-12	9.61319e-10	11.2902
ENSCING00000011692	-3.94136	1.87913	3.63557e-13	8.69586e-11	12.4394
ENSCING00000014006	-3.93684	-0.807631	3.62306e-09	3.64603e-07	8.44092
ENSCING00000020514	-3.81391	0.612533	3.17882e-11	4.81315e-09	10.4977
ENSCING00000024546	-3.72779	4.66818	3.80018e-13	8.95974e-11	12.4202
ENSCING00000005686	-3.71229	6.59539	3.0043e-13	7.48401e-11	12.5223
ENSCING00000003370	-3.67797	2.13209	3.10515e-12	6.10089e-10	11.5079
ENSCING00000000771	-3.65904	0.233619	2.78725e-10	3.38674e-08	9.55482
ENSCING00000007938	-3.64842	0.307268	2.29468e-10	2.84747e-08	9.63928
ENSCING00000013747	-3.61721	6.16462	1.00667e-12	2.07675e-10	11.9971
ENSCING00000021676	-3.55178	2.05958	1.63138e-11	2.63964e-09	10.7874
ENSCING00000013919	-3.45841	7.38984	6.2841e-12	1.16531e-09	11.2018
ENSCING00000019045	-3.44923	-1.63979	3.47849e-06	0.000142102	5.45861
ENSCING00000000810	-3.42391	1.24366	1.51859e-10	1.95803e-08	9.81856
ENSCING00000019146	-3.40677	-1.90129	1.28684e-05	0.000440741	4.89047
ENSCING00000003740	-3.40041	-1.33867	4.13035e-07	2.26469e-05	6.38401
ENSCING00000009112	-3.37934	4.27067	2.54529e-11	3.96296e-09	10.5943
ENSCING00000013914	-3.37501	3.35791	3.14076e-11	4.79955e-09	10.503
ENSCING00000001326	-3.36088	9.97817	1.92308e-11	3.08142e-09	10.716
ENSCING00000013658	-3.34865	-2.31422	8.7008e-05	0.00216588	4.06044
ENSCING00000020450	-3.33629	2.9975	6.90781e-11	9.58038e-09	10.1607
ENSCING00000019416	-3.33235	4.8455	3.57764e-11	5.3194e-09	10.4464
ENSCING00000024990	-3.30188	1.42079	3.09051e-10	3.69607e-08	9.50997
ENSCING00000011502	-3.30173	1.84079	3.13869e-10	3.72668e-08	9.50325
ENSCING00000019959	-3.2574	0.312482	7.59498e-09	7.12202e-07	8.11947
ENSCING00000003702	-3.2463	4.03895	1.13449e-10	1.50997e-08	9.9452
ENSCING00000019052	-3.21975	9.63053	9.79814e-11	1.32548e-08	10.0089
ENSCING00000002405	-3.20637	5.50575	1.25884e-10	1.66207e-08	9.90003
ENSCING00000000177	-3.19119	7.33236	1.38863e-10	1.81888e-08	9.85741
ENSCING00000016282	-3.1698	3.39433	2.56286e-10	3.15652e-08	9.59128
ENSCING00000020167	-3.14215	5.28267	2.79082e-10	3.38674e-08	9.55427
ENSCING00000013340	-3.09689	0.195998	3.4098e-08	2.61746e-06	7.46727
ENSCING00000014589	-3.09629	-1.41619	5.07974e-06	0.000196337	5.29416
ENSCING00000021344	-3.09336	-0.633766	1.00972e-07	6.6997e-06	6.9958
ENSCING00000004171	-3.09116	-1.86666	4.64914e-05	0.00129319	4.33263
ENSCING00000020789	-3.07793	0.684937	9.09327e-09	8.38409e-07	8.04128
ENSCING00000003310	-3.0674	-0.629769	6.47687e-07	3.28905e-05	6.18863
ENSCING00000025135	-3.04309	3.7345	1.14691e-09	1.27038e-07	8.94047
ENSCING00000002932	-2.95701	7.40405	1.89083e-09	2.02638e-07	8.72335
ENSCING00000017818	-2.89738	-2.54395	0.00126742	0.0192789	2.89708
ENSCING00000003704	-2.886	3.9785	5.45552e-09	5.29635e-07	8.26316
ENSCING00000021436	-2.87652	2.476	1.31267e-08	1.17741e-06	7.88184
ENSCING00000006209	-2.83936	6.91104	6.72243e-09	6.45041e-07	8.17247
ENSCING00000021316	-2.81021	-2.14103	0.000154178	0.0034247	3.81198
ENSCING00000012648	-2.80194	-2.57036	0.00239604	0.0319162	2.62051
ENSCING00000025159	-2.80194	-2.57036	0.00239604	0.0319162	2.62051
ENSCING00000007223	-2.80159	8.76857	1.00013e-08	9.11941e-07	7.99994
ENSCING00000004419	-2.78571	6.30655	1.21994e-08	1.10021e-06	7.91366
ENSCING00000010945	-2.78286	4.92831	1.36062e-08	1.20729e-06	7.86626
ENSCING00000021359	-2.73734	-1.33813	1.30911e-05	0.000444559	4.88302
ENSCING00000010768	-2.73322	5.70092	2.17831e-08	1.76665e-06	7.66188
ENSCING00000000950	-2.73123	6.43586	2.18146e-08	1.76665e-06	7.66125
ENSCING00000010023	-2.72312	3.24894	3.29282e-08	2.55139e-06	7.48243
ENSCING00000022526	-2.71066	0.564395	5.90576e-07	3.07472e-05	6.22872
ENSCING00000004738	-2.70804	7.88761	2.70093e-08	2.14308e-06	7.56849
ENSCING00000005384	-2.69408	5.46563	3.30893e-08	2.5519e-06	7.48031
ENSCING00000023131	-2.66892	-1.62813	5.09123e-05	0.0013897	4.29318
ENSCING00000019221	-2.66513	6.43187	4.35199e-08	3.23537e-06	7.36131
ENSCING00000009279	-2.66483	9.12522	4.20267e-08	3.15175e-06	7.37647
ENSCING00000015638	-2.65912	3.71681	6.16074e-08	4.38262e-06	7.21037
ENSCING00000018456	-2.65032	0.885667	5.7019e-07	2.99695e-05	6.24398
ENSCING00000025052	-2.64758	0.129923	6.56903e-07	3.32562e-05	6.1825
ENSCING00000010135	-2.64714	4.33691	6.67545e-08	4.68816e-06	7.17552
ENSCING00000020771	-2.64137	4.26345	6.87844e-08	4.81025e-06	7.16251
ENSCING00000022499	-2.62143	-2.18642	0.00111762	0.0175502	2.9517
ENSCING00000019365	-2.61656	3.73624	9.65613e-08	6.53134e-06	7.0152
ENSCING00000011481	-2.61561	9.14703	7.01109e-08	4.88232e-06	7.15421
ENSCING00000003018	-2.61199	1.76386	1.85304e-07	1.10009e-05	6.73211
ENSCING00000009298	-2.61106	5.30394	7.82083e-08	5.37812e-06	7.10675
ENSCING00000018466	-2.59389	-2.48636	0.00246669	0.0326426	2.60788
ENSCING00000015597	-2.59086	0.44948	1.12078e-06	5.37715e-05	5.95048
ENSCING00000004036	-2.59007	0.393991	1.72075e-06	7.77124e-05	5.76428
ENSCING00000012525	-2.5885	-0.73783	1.71397e-05	0.000564147	4.766
ENSCING00000006579	-2.58555	5.62568	9.82948e-08	6.62146e-06	7.00747
ENSCING00000024258	-2.57268	-0.989379	2.96921e-05	0.000894231	4.52736
ENSCING00000015866	-2.55332	3.55757	1.68799e-07	1.01674e-05	6.77263
ENSCING00000019323	-2.54998	0.798107	6.74187e-07	3.40269e-05	6.17122
ENSCING00000022337	-2.54436	0.294249	2.5923e-06	0.000110551	5.58632
ENSCING00000019613	-2.52918	4.78356	1.73914e-07	1.03995e-05	6.75967
ENSCING00000018523	-2.52723	-0.268684	1.02652e-05	0.000364339	4.98863
ENSCING00000021419	-2.52476	7.18363	1.7938e-07	1.06877e-05	6.74623
ENSCING00000022495	-2.51264	4.36921	2.3759e-07	1.38558e-05	6.62417
ENSCING00000022920	-2.49621	-1.17505	0.000114852	0.00269633	3.93986
ENSCING00000013796	-2.48424	7.85673	2.65935e-07	1.52395e-05	6.57522
ENSCING00000018541	-2.46298	4.69811	3.82182e-07	2.11662e-05	6.41773
ENSCING00000011490	-2.45963	3.05472	5.2699e-07	2.81471e-05	6.2782
ENSCING00000014213	-2.44983	4.27908	4.57602e-07	2.50075e-05	6.33951
ENSCING00000013838	-2.44649	2.83235	6.28222e-07	3.21993e-05	6.20189
ENSCING00000021652	-2.43436	-2.33138	0.00247035	0.0326426	2.60724
ENSCING00000022739	-2.4174	5.21959	5.48584e-07	2.90187e-05	6.26076
ENSCING00000016538	-2.40646	5.12255	6.03398e-07	3.11203e-05	6.2194
ENSCING00000005374	-2.39356	3.32347	1.06907e-06	5.18939e-05	5.97099
ENSCING00000005142	-2.38018	0.686853	4.23464e-06	0.000170045	5.37318
ENSCING00000013396	-2.37631	1.99085	1.68204e-06	7.68988e-05	5.77416
ENSCING00000021854	-2.3731	3.08535	1.24298e-06	5.91184e-05	5.90554
ENSCING00000018810	-2.3652	0.430857	8.701e-06	0.000314915	5.06043
ENSCING00000000186	-2.36359	4.69702	9.6429e-07	4.70847e-05	6.01579
ENSCING00000022457	-2.36009	3.98574	1.11314e-06	5.35606e-05	5.95345
ENSCING00000020698	-2.35968	6.15132	9.25092e-07	4.54396e-05	6.03382
ENSCING00000021534	-2.34894	6.13419	1.03121e-06	5.0204e-05	5.98665
ENSCING00000009857	-2.337	3.63221	1.46683e-06	6.80016e-05	5.83362
ENSCING00000014687	-2.33213	-1.44776	0.000455334	0.00843415	3.34167
ENSCING00000023139	-2.32318	1.20674	5.71856e-06	0.000217464	5.24271
ENSCING00000024286	-2.31947	4.33946	1.56114e-06	7.18239e-05	5.80656
ENSCING00000014212	-2.31274	4.38855	1.63992e-06	7.5181e-05	5.78518
ENSCING00000009393	-2.30892	9.30237	1.46333e-06	6.80016e-05	5.83466
ENSCING00000011370	-2.30333	0.262754	1.05964e-05	0.000373681	4.97484
ENSCING00000004277	-2.30308	-0.0563658	1.46644e-05	0.000491912	4.83374
ENSCING00000018480	-2.30032	-0.496703	2.53287e-05	0.000784287	4.59639
ENSCING00000020124	-2.29854	-0.764671	8.03737e-05	0.00201901	4.09489
ENSCING00000022816	-2.28289	0.527779	1.2057e-05	0.000417166	4.91876
ENSCING00000024046	-2.28224	7.15493	1.90561e-06	8.50004e-05	5.71997
ENSCING00000022732	-2.2741	-1.80869	0.00123509	0.0189618	2.9083
ENSCING00000018543	-2.2716	-0.34623	4.26339e-05	0.00121946	4.37025
ENSCING00000020209	-2.25977	-1.6354	0.00123956	0.0189972	2.90673
ENSCING00000024846	-2.2575	1.0492	1.03028e-05	0.000364888	4.98704
ENSCING00000018974	-2.25612	1.00009	1.11005e-05	0.000388964	4.95466
ENSCING00000000180	-2.25514	6.53052	2.45702e-06	0.000105594	5.60959
ENSCING00000024883	-2.25313	5.26741	2.65629e-06	0.000112121	5.57572
ENSCING00000024305	-2.24306	-2.01374	0.00120324	0.0186113	2.91965
ENSCING00000014292	-2.23705	3.43811	3.58136e-06	0.000145226	5.44595
ENSCING00000022369	-2.23447	0.238928	2.36254e-05	0.000732921	4.62662
ENSCING00000020707	-2.21358	3.79022	4.53012e-06	0.000180157	5.34389
ENSCING00000012035	-2.21267	3.9526	4.30764e-06	0.000172557	5.36576
ENSCING00000018389	-2.21216	3.14871	5.05694e-06	0.000195915	5.29611
ENSCING00000023488	-2.20976	0.367155	1.56103e-05	0.000518519	4.80659
ENSCING00000024447	-2.20603	2.22088	7.11945e-06	0.000264044	5.14755
ENSCING00000018167	-2.20247	4.05331	4.72127e-06	0.000186428	5.32594
ENSCING00000012332	-2.20201	9.20661	4.00234e-06	0.000161109	5.39769
ENSCING00000018439	-2.18483	3.17877	6.57656e-06	0.000246121	5.182
ENSCING00000014220	-2.1825	3.05061	6.72715e-06	0.00025062	5.17217
ENSCING00000019190	-2.18046	3.53877	6.15919e-06	0.00023208	5.21048
ENSCING00000021445	-2.17861	-0.300296	5.77691e-05	0.00153283	4.2383
ENSCING00000003731	-2.16928	1.32593	1.70861e-05	0.000563978	4.76736
ENSCING00000000718	-2.16107	-1.63473	0.000613194	0.0108121	3.2124
ENSCING00000022780	-2.14909	-0.272755	0.000109354	0.00259016	3.96116
ENSCING00000023664	-2.14507	2.49418	1.11691e-05	0.00039054	4.95198
ENSCING00000024033	-2.14094	-0.393126	0.000132045	0.00302677	3.87928
ENSCING00000013016	-2.13903	-0.231636	0.000105921	0.00253351	3.97502
ENSCING00000000075	-2.13825	1.17181	2.30853e-05	0.000721591	4.63666
ENSCING00000024389	-2.13302	4.32993	8.65058e-06	0.000313778	5.06296
ENSCING00000014837	-2.13238	1.36692	1.98091e-05	0.000636049	4.70314
ENSCING00000011627	-2.12998	0.129313	4.48508e-05	0.00125887	4.34823
ENSCING00000019834	-2.12965	5.05278	8.28482e-06	0.000302506	5.08172
ENSCING00000018215	-2.12376	0.593595	4.47813e-05	0.00125887	4.3489
ENSCING00000020737	-2.12234	7.48341	8.37417e-06	0.000305093	5.07706
ENSCING00000002415	-2.12192	6.70105	8.43216e-06	0.000306529	5.07406
ENSCING00000025021	-2.11965	-1.64385	0.00102799	0.0164558	2.98801
ENSCING00000009341	-2.11941	5.58846	8.88866e-06	0.000321003	5.05116
ENSCING00000013231	-2.11834	1.67831	1.4556e-05	0.00048927	4.83696
ENSCING00000024908	-2.11319	0.183873	6.59687e-05	0.00171727	4.18066
ENSCING00000020637	-2.11314	1.35067	2.5983e-05	0.000795592	4.58531
ENSCING00000019529	-2.11035	-2.0722	0.00238424	0.0318104	2.62265
ENSCING00000003830	-2.10654	6.71172	9.74025e-06	0.000348705	5.01143
ENSCING00000006514	-2.09614	4.57965	1.13492e-05	0.000396	4.94503
ENSCING00000004611	-2.08667	4.45352	1.28719e-05	0.000440741	4.89036
ENSCING00000019782	-2.08337	-0.840565	0.000475033	0.00868211	3.32328
ENSCING00000011552	-2.08272	4.35701	1.34124e-05	0.000453576	4.87249
ENSCING00000004040	-2.07934	1.50277	2.99266e-05	0.000897542	4.52394
ENSCING00000023680	-2.07926	-1.18492	0.000302025	0.00599833	3.51996
ENSCING00000007042	-2.07158	6.74257	1.33346e-05	0.000451897	4.87502
ENSCING00000019442	-2.07057	1.38086	3.54988e-05	0.00103694	4.44979
ENSCING00000022263	-2.0591	0.20852	0.000109957	0.0025999	3.95878
ENSCING00000018235	-2.05829	6.39803	1.51116e-05	0.000504861	4.82069
ENSCING00000014721	-2.05706	4.38994	1.63754e-05	0.00054269	4.78581
ENSCING00000020986	-2.05602	5.98768	1.55217e-05	0.000517514	4.80906
ENSCING00000025206	-2.05412	-1.66768	0.001482	0.021956	2.82915
ENSCING00000005481	-2.05305	1.98511	3.20485e-05	0.000956472	4.49419
ENSCING00000010518	-2.05254	7.65383	1.56146e-05	0.000518519	4.80647
ENSCING00000022413	-2.05114	2.87	1.9039e-05	0.00061371	4.72036
ENSCING00000024884	-2.04823	1.09652	4.34093e-05	0.00123309	4.36242
ENSCING00000018443	-2.04358	5.26484	1.75528e-05	0.000573278	4.75565
ENSCING00000010027	-2.04136	3.09027	2.33064e-05	0.000724385	4.63253
ENSCING00000006697	-2.04008	7.5167	1.7445e-05	0.000571256	4.75833
ENSCING00000022644	-2.03958	1.08359	5.70825e-05	0.00152195	4.2435
ENSCING00000007057	-2.03867	7.30342	1.77139e-05	0.000576628	4.75169
ENSCING00000024122	-2.03456	5.7232	1.86655e-05	0.000606408	4.72896
ENSCING00000017667	-2.02883	0.049023	0.000151788	0.00338986	3.81876
ENSCING00000024477	-2.02859	3.1569	2.54723e-05	0.000785785	4.59393
ENSCING00000003246	-2.02629	4.42117	2.13272e-05	0.000675593	4.67107
ENSCING00000003826	-2.02367	2.06605	2.87318e-05	0.000868479	4.54164
ENSCING00000014874	-2.02189	0.292098	0.00010241	0.00247102	3.98966
ENSCING00000018330	-2.01885	0.556031	5.3561e-05	0.00144676	4.27115
ENSCING00000021213	-2.01374	8.78854	2.18954e-05	0.000690941	4.65965
ENSCING00000012229	-2.01346	1.66564	4.09971e-05	0.00117672	4.38725
ENSCING00000019884	-2.01203	4.01321	2.56289e-05	0.000789141	4.59127
ENSCING00000025190	-2.00983	6.83705	2.30615e-05	0.000721591	4.63711
ENSCING00000017131	-2.00782	-2.05511	0.00358488	0.043029	2.44553
ENSCING00000020405	-2.00371	0.185803	0.000146026	0.00328339	3.83557
ENSCING00000014115	-2.0021	4.48698	2.77872e-05	0.000844567	4.55616
ENSCING00000013567	-2.00152	2.88151	3.30291e-05	0.000982185	4.4811
ENSCING00000007853	-2.00123	0.355798	0.000109388	0.00259016	3.96103
ENSCING00000000568	-1.98903	2.0098	4.47858e-05	0.00125887	4.34886
ENSCING00000023865	-1.98612	-0.787185	0.000483533	0.00881793	3.31557
ENSCING00000015470	-1.97783	2.28991	4.5524e-05	0.00127344	4.34176
ENSCING00000022264	-1.97751	3.97091	3.39863e-05	0.00100702	4.4687
ENSCING00000002864	-1.9774	4.44098	3.23536e-05	0.000963835	4.49008
ENSCING00000015250	-1.97576	3.39771	3.67829e-05	0.00107066	4.43435
ENSCING00000004168	-1.97409	4.33231	3.38161e-05	0.00100378	4.47088
ENSCING00000020094	-1.97097	4.57376	3.41203e-05	0.00100918	4.46699
ENSCING00000019773	-1.96648	3.75094	3.84809e-05	0.00111224	4.41476
ENSCING00000012282	-1.96637	0.105002	0.000170549	0.00374807	3.76815
ENSCING00000001431	-1.96581	4.93801	3.48867e-05	0.0010245	4.45734
ENSCING00000002809	-1.96541	4.36672	3.51217e-05	0.00102957	4.45442
ENSCING00000023755	-1.96346	2.06609	6.04907e-05	0.00159225	4.21831
ENSCING00000020373	-1.96161	3.45264	4.27373e-05	0.0012203	4.36919
ENSCING00000000792	-1.95846	5.54908	3.67312e-05	0.00107066	4.43496
ENSCING00000007159	-1.95424	6.20761	3.74944e-05	0.00108753	4.42603
ENSCING00000009944	-1.95246	2.31514	5.9387e-05	0.00156569	4.22631
ENSCING00000022602	-1.95233	-1.77791	0.00367644	0.0437555	2.43457
ENSCING00000021809	-1.94354	5.45501	4.17943e-05	0.00119752	4.37888
ENSCING00000002514	-1.93737	3.08417	5.73481e-05	0.00152411	4.24148
ENSCING00000015017	-1.93427	2.92896	5.49897e-05	0.00147809	4.25972
ENSCING00000012284	-1.93403	0.302382	0.000219755	0.00461697	3.65806
ENSCING00000008899	-1.9333	3.57271	5.24072e-05	0.00142258	4.28061
ENSCING00000010405	-1.93029	4.46516	4.85175e-05	0.00133678	4.3141
ENSCING00000018730	-1.92694	4.3477	5.09432e-05	0.0013897	4.29291
ENSCING00000021766	-1.92624	4.29558	5.1464e-05	0.00140159	4.2885
ENSCING00000015912	-1.9246	6.16278	4.84089e-05	0.00133678	4.31508
ENSCING00000024736	-1.92187	0.297806	0.000144767	0.00326398	3.83933
ENSCING00000023181	-1.92041	3.82829	5.64834e-05	0.00151086	4.24808
ENSCING00000022216	-1.9177	4.56151	5.42751e-05	0.00146127	4.2654
ENSCING00000009315	-1.91397	2.84851	7.04432e-05	0.00181089	4.15216
ENSCING00000020299	-1.90799	0.855732	0.000170553	0.00374807	3.76814
ENSCING00000000195	-1.90576	-0.174845	0.000460936	0.0085101	3.33636
ENSCING00000001576	-1.90562	5.15797	5.84296e-05	0.00154787	4.23337
ENSCING00000022245	-1.90305	3.24395	7.18155e-05	0.0018433	4.14378
ENSCING00000001284	-1.90113	3.52096	6.42124e-05	0.00167419	4.19238
ENSCING00000004090	-1.89576	5.03365	6.24703e-05	0.00163652	4.20433
ENSCING00000016274	-1.89481	8.68106	6.07533e-05	0.00159661	4.21643
ENSCING00000024574	-1.89331	-1.15683	0.00118466	0.0183756	2.92641
ENSCING00000023178	-1.89081	3.64747	7.39401e-05	0.00188029	4.13112
ENSCING00000024273	-1.88941	0.272211	0.000322419	0.00633476	3.49158
ENSCING00000012908	-1.88796	5.6481	6.69399e-05	0.00173707	4.17431
ENSCING00000013782	-1.88652	-0.264057	0.000445892	0.00830338	3.35077
ENSCING00000022565	-1.88634	4.0799	7.41781e-05	0.00188344	4.12972
ENSCING00000002408	-1.8862	1.31952	0.000136621	0.00311867	3.86448
ENSCING00000010068	-1.88423	1.9463	0.000104109	0.00250105	3.98251
ENSCING00000021454	-1.88235	4.12451	7.54746e-05	0.00191048	4.1222
ENSCING00000007275	-1.88095	7.98137	6.85688e-05	0.00177655	4.16387
ENSCING00000021140	-1.8801	4.67224	7.36027e-05	0.00187556	4.13311
ENSCING00000024800	-1.87716	5.7932	7.21606e-05	0.00184928	4.1417
ENSCING00000016784	-1.8756	2.23898	0.000119953	0.00279226	3.92099
ENSCING00000023659	-1.87134	-1.25987	0.0015706	0.0229798	2.80393
ENSCING00000016661	-1.86607	5.66562	7.98493e-05	0.00200889	4.09773
ENSCING00000014395	-1.86445	4.18413	8.65578e-05	0.00215793	4.06269
ENSCING00000012576	-1.85909	11.3594	8.16389e-05	0.00204767	4.0881
ENSCING00000025047	-1.85674	3.77615	9.85462e-05	0.00240237	4.00636
ENSCING00000003822	-1.85656	3.85402	9.57987e-05	0.00235628	4.01864
ENSCING00000014092	-1.85603	5.28986	8.73134e-05	0.00217021	4.05892
ENSCING00000021109	-1.85522	0.932843	0.000220068	0.00461697	3.65744
ENSCING00000005077	-1.8539	1.45886	0.000178142	0.00388382	3.74923
ENSCING00000003513	-1.85182	1.98391	0.000137391	0.00312966	3.86204
ENSCING00000013059	-1.84944	3.66363	0.000103411	0.00249153	3.98543
ENSCING00000004461	-1.84795	8.17764	9.00021e-05	0.00223156	4.04575
ENSCING00000020350	-1.84755	1.35147	0.000171865	0.00376862	3.76481
ENSCING00000020960	-1.84608	0.555038	0.00028009	0.00561677	3.5527
ENSCING00000001811	-1.84134	6.56201	9.61146e-05	0.00236053	4.01721
ENSCING00000018412	-1.83843	4.32016	0.000106291	0.00253868	3.9735
ENSCING00000005178	-1.83802	6.12266	9.95103e-05	0.00242058	4.00213
ENSCING00000000333	-1.83397	6.61416	0.000101985	0.00246437	3.99146
ENSCING00000012382	-1.83339	-0.0482647	0.000626288	0.0109843	3.20323
ENSCING00000024997	-1.82717	1.60182	0.000182789	0.00393832	3.73805
ENSCING00000023114	-1.82689	6.68466	0.000107924	0.00257025	3.96688
ENSCING00000021310	-1.82672	4.88142	0.000112962	0.00266714	3.94707
ENSCING00000019736	-1.82465	5.18266	0.000113282	0.00267088	3.94584
ENSCING00000021794	-1.8219	5.82069	0.000114262	0.00269012	3.9421
ENSCING00000021573	-1.81813	3.41748	0.000137482	0.00312966	3.86175
ENSCING00000014143	-1.81458	1.65961	0.000224314	0.00468025	3.64914
ENSCING00000022155	-1.81092	4.71384	0.000128406	0.00295979	3.89141
ENSCING00000019791	-1.80932	8.54704	0.000123425	0.00286097	3.9086
ENSCING00000024788	-1.80654	2.189	0.00019305	0.0041311	3.71433
ENSCING00000004185	-1.80578	8.79983	0.000126926	0.00293643	3.89645
ENSCING00000024448	-1.79995	0.906351	0.000297282	0.00591948	3.52683
ENSCING00000013191	-1.79845	8.20885	0.000134983	0.00308554	3.86972
ENSCING00000014873	-1.7922	0.268437	0.000552815	0.00989552	3.25742
ENSCING00000021032	-1.79004	-0.989165	0.00248215	0.0327461	2.60517
ENSCING00000024446	-1.77103	6.61455	0.000170088	0.00374784	3.76933
ENSCING00000013958	-1.76942	3.26559	0.000205535	0.00435448	3.68711
ENSCING00000004473	-1.76692	4.68538	0.000185589	0.00398822	3.73145
ENSCING00000024264	-1.76545	-0.259477	0.000873886	0.014466	3.05854
ENSCING00000007825	-1.76333	8.4049	0.000179012	0.00389251	3.74712
ENSCING00000013107	-1.75834	1.59999	0.000264248	0.00535768	3.57799
ENSCING00000021655	-1.755	1.24222	0.000430041	0.00804693	3.36649
ENSCING00000023311	-1.75257	3.54102	0.000214021	0.00451688	3.66954
ENSCING00000022038	-1.74696	1.81959	0.000328576	0.00641981	3.48336
ENSCING00000023603	-1.74678	1.05976	0.000376761	0.00720517	3.42393
ENSCING00000019768	-1.74641	-0.899383	0.00259198	0.0337967	2.58637
ENSCING00000024541	-1.74313	0.00473742	0.001022	0.0163758	2.99055
ENSCING00000023805	-1.74117	3.62485	0.000251194	0.0051692	3.59999
ENSCING00000011434	-1.73859	7.70662	0.000218786	0.00460567	3.65998
ENSCING00000013292	-1.73795	5.02372	0.000227432	0.00473335	3.64315
ENSCING00000013704	-1.73187	5.58028	0.000236081	0.00488868	3.62694
ENSCING00000001992	-1.72559	4.77336	0.000254513	0.00521152	3.59429
ENSCING00000017413	-1.7236	5.28733	0.000252632	0.00517943	3.59751
ENSCING00000014458	-1.72009	4.60756	0.000265272	0.0053707	3.57631
ENSCING00000017908	-1.71663	5.08839	0.000270065	0.00543554	3.56853
ENSCING00000020225	-1.71447	1.23335	0.000507117	0.00920733	3.29489
ENSCING00000019858	-1.71086	0.0761902	0.00101177	0.0162434	2.99492
ENSCING00000013813	-1.70931	3.96273	0.000300325	0.00597176	3.52241
ENSCING00000023231	-1.70902	4.64122	0.000291679	0.00582562	3.53509
ENSCING00000023465	-1.70875	0.851264	0.000649927	0.0113028	3.18714
ENSCING00000013773	-1.70342	-0.220915	0.00113883	0.0177577	2.94354
ENSCING00000009937	-1.70224	6.334	0.000291485	0.00582562	3.53538
ENSCING00000000914	-1.70141	8.68355	0.000291916	0.00582562	3.53474
ENSCING00000005540	-1.6996	0.801547	0.000647849	0.0112786	3.18853
ENSCING00000009590	-1.69649	10.7475	0.000302625	0.00600304	3.51909
ENSCING00000009316	-1.69534	3.10827	0.000375451	0.00719679	3.42545
ENSCING00000021287	-1.69303	1.52389	0.000551475	0.00988224	3.25847
ENSCING00000001830	-1.69218	4.81422	0.000328553	0.00641981	3.48339
ENSCING00000024466	-1.69001	8.08193	0.000319333	0.00628215	3.49576
ENSCING00000023673	-1.68887	3.13867	0.000398685	0.0075631	3.39937
ENSCING00000019395	-1.68479	1.96352	0.000499213	0.0090738	3.30171
ENSCING00000020626	-1.6843	4.55953	0.000352294	0.00679236	3.45309
ENSCING00000003234	-1.68272	4.00204	0.000381782	0.00728431	3.41818
ENSCING00000002203	-1.68214	4.40828	0.000361039	0.00693666	3.44245
ENSCING00000012978	-1.67678	-0.591616	0.00194865	0.027394	2.71027
ENSCING00000024126	-1.67617	1.2495	0.000630655	0.0110492	3.20021
ENSCING00000005741	-1.67576	0.526812	0.000784163	0.0132146	3.10559
ENSCING00000024684	-1.67288	0.862946	0.000883708	0.0145556	3.05369
ENSCING00000012878	-1.6668	5.56617	0.000392714	0.007467	3.40592
ENSCING00000014785	-1.66423	-0.0580428	0.0016822	0.0243321	2.77412
ENSCING00000004809	-1.66222	3.30377	0.000470389	0.00862589	3.32754
ENSCING00000002532	-1.66083	6.51188	0.000404756	0.00766066	3.39281
ENSCING00000022932	-1.66032	2.20581	0.000526769	0.00949105	3.27838
ENSCING00000024777	-1.65951	5.31943	0.000415671	0.00780459	3.38125
ENSCING00000023424	-1.65932	2.80878	0.000460981	0.0085101	3.33632
ENSCING00000011551	-1.65713	3.88865	0.000453112	0.00841188	3.34379
ENSCING00000022117	-1.65206	-0.860129	0.00426863	0.0489913	2.36971
ENSCING00000021263	-1.65178	1.48096	0.000770112	0.0130225	3.11345
ENSCING00000016289	-1.65172	6.55256	0.000430902	0.00805391	3.36562
ENSCING00000021558	-1.6496	4.37411	0.000466979	0.00859199	3.3307
ENSCING00000013705	-1.64835	6.02651	0.000446764	0.00830338	3.34992
ENSCING00000023799	-1.64519	3.98415	0.000498984	0.0090738	3.30191
ENSCING00000007920	-1.64269	3.32514	0.000539485	0.00968477	3.26802
ENSCING00000021770	-1.63997	6.94963	0.000472736	0.0086593	3.32538
ENSCING00000000790	-1.63881	2.3635	0.000616376	0.0108448	3.21015
ENSCING00000024765	-1.63541	0.344917	0.00127041	0.0192887	2.89606
ENSCING00000024692	-1.63309	4.86101	0.000515145	0.00931211	3.28807
ENSCING00000021756	-1.62959	5.79552	0.000519254	0.00937611	3.28462
ENSCING00000020355	-1.62712	0.516692	0.00135158	0.0203341	2.86916
ENSCING00000019830	-1.62497	1.63345	0.000879409	0.0145428	3.05581
ENSCING00000007292	-1.62255	10.4948	0.000534115	0.00960489	3.27237
ENSCING00000023368	-1.61506	5.4366	0.00058388	0.0103952	3.23368
ENSCING00000005966	-1.61265	5.43591	0.000592972	0.0105343	3.22697
ENSCING00000003141	-1.60901	4.26609	0.000636576	0.0111411	3.19615
ENSCING00000025072	-1.60831	-0.0407521	0.00187531	0.0265439	2.72693
ENSCING00000019311	-1.60807	3.97634	0.000652135	0.0113293	3.18566
ENSCING00000005429	-1.60637	4.29168	0.000646297	0.0112634	3.18957
ENSCING00000014391	-1.6063	1.99049	0.000789233	0.0132778	3.10279
ENSCING00000023161	-1.60595	-0.610093	0.00326422	0.0400242	2.48622
ENSCING00000012335	-1.60527	3.97564	0.000660147	0.0114444	3.18036
ENSCING00000017513	-1.60481	0.484048	0.00161659	0.0235556	2.7914
ENSCING00000024989	-1.60338	-0.472905	0.00376187	0.0444741	2.4246
ENSCING00000024722	-1.60235	0.562171	0.00143624	0.0214126	2.84277
ENSCING00000001948	-1.59608	3.3242	0.000739675	0.0126504	3.13096
ENSCING00000004947	-1.5953	-0.582334	0.00367477	0.0437555	2.43477
ENSCING00000009854	-1.59258	2.05944	0.000938297	0.0152027	3.02766
ENSCING00000000742	-1.59222	5.14892	0.000704827	0.0121298	3.15192
ENSCING00000022213	-1.58829	3.55031	0.000784208	0.0132146	3.10557
ENSCING00000001324	-1.58794	3.25825	0.00080745	0.0135566	3.09288
ENSCING00000021453	-1.58689	2.99703	0.000822102	0.0137467	3.08507
ENSCING00000018000	-1.58653	1.84374	0.00106625	0.0168719	2.97214
ENSCING00000019901	-1.58619	3.58491	0.000790376	0.0132835	3.10217
ENSCING00000006590	-1.58598	0.0653816	0.00179386	0.0256328	2.74621
ENSCING00000001817	-1.58454	2.31655	0.000842817	0.0140504	3.07427
ENSCING00000001934	-1.58283	7.67828	0.000722758	0.0123739	3.14101
ENSCING00000008188	-1.58192	2.52593	0.00092796	0.0150739	3.03247
ENSCING00000020903	-1.58035	4.62389	0.000765312	0.0129546	3.11616
ENSCING00000002930	-1.57606	7.3942	0.000761864	0.0129095	3.11812
ENSCING00000025049	-1.57567	8.10922	0.00076119	0.0129095	3.11851
ENSCING00000018530	-1.57465	4.47776	0.000808429	0.0135593	3.09236
ENSCING00000014176	-1.57112	2.04366	0.00105827	0.0168263	2.9754
ENSCING00000019681	-1.56931	0.217627	0.00341885	0.0415804	2.46612
ENSCING00000021443	-1.56865	0.749149	0.0016171	0.0235556	2.79126
ENSCING00000019747	-1.56578	3.6345	0.000920616	0.0149989	3.03592
ENSCING00000017994	-1.56568	0.202745	0.00267588	0.0346374	2.57253
ENSCING00000024183	-1.56485	1.2291	0.00144541	0.0215247	2.84001
ENSCING00000008160	-1.56252	5.47983	0.000854619	0.0142041	3.06823
ENSCING00000018525	-1.56066	-0.202558	0.00318513	0.039465	2.49687
ENSCING00000014928	-1.55905	-0.364274	0.00341838	0.0415804	2.46618
ENSCING00000024001	-1.55898	-0.412953	0.00409535	0.0473892	2.38771
ENSCING00000022477	-1.55756	4.46194	0.000907669	0.0148172	3.04207
ENSCING00000007837	-1.55626	6.95934	0.000883072	0.0145556	3.054
ENSCING00000010149	-1.55492	0.114671	0.00308984	0.0384575	2.51006
ENSCING00000023375	-1.55348	2.95222	0.00107401	0.0169622	2.96899
ENSCING00000012852	-1.55347	1.50659	0.00128847	0.019527	2.88993
ENSCING00000004359	-1.55092	1.05218	0.00153801	0.022583	2.81304
ENSCING00000021980	-1.55076	2.91878	0.00112894	0.0176502	2.94733
ENSCING00000021828	-1.55015	-0.128133	0.00295521	0.0372595	2.52941
ENSCING00000024478	-1.54926	-0.566427	0.00372062	0.0440812	2.42938
ENSCING00000019296	-1.54833	0.38528	0.00245699	0.0325442	2.6096
ENSCING00000024088	-1.54784	5.57074	0.000950381	0.0153625	3.0221
ENSCING00000020436	-1.5475	0.893892	0.00204276	0.0282833	2.68978
ENSCING00000020832	-1.54346	1.41775	0.0015514	0.0227391	2.80928
ENSCING00000021530	-1.54296	2.25882	0.00124518	0.0190287	2.90477
ENSCING00000011895	-1.54291	3.66898	0.00107331	0.0169622	2.96927
ENSCING00000009046	-1.54154	4.19798	0.00103935	0.0166055	2.98324
ENSCING00000008988	-1.54033	8.34539	0.000985961	0.0158754	3.00614
ENSCING00000009277	-1.5396	1.20461	0.00178162	0.0254799	2.74919
ENSCING00000014201	-1.5357	4.92137	0.00106603	0.0168719	2.97223
ENSCING00000006812	-1.53426	7.58853	0.00103337	0.016526	2.98574
ENSCING00000015843	-1.53411	3.20879	0.00112661	0.0176502	2.94823
ENSCING00000022486	-1.53366	3.97385	0.00111641	0.0175502	2.95218
ENSCING00000019577	-1.53347	6.48035	0.00104591	0.0166779	2.98051
ENSCING00000019838	-1.53224	0.345107	0.00188578	0.0266463	2.72451
ENSCING00000003664	-1.53211	3.41145	0.00118096	0.0183527	2.92776
ENSCING00000021665	-1.53113	-0.41282	0.00363906	0.0435316	2.43901
ENSCING00000013395	-1.52836	0.977041	0.00199809	0.0278048	2.69938
ENSCING00000014268	-1.52159	8.21195	0.00113041	0.0176502	2.94676
ENSCING00000024206	-1.51862	4.48881	0.00121456	0.0187512	2.91558
ENSCING00000022324	-1.51541	4.23548	0.00126475	0.0192789	2.898
ENSCING00000020222	-1.51192	0.137005	0.00365026	0.0435919	2.43768
ENSCING00000024154	-1.50981	5.65639	0.0012522	0.0191178	2.90233
ENSCING00000009744	-1.50853	7.56004	0.00124521	0.0190287	2.90476
ENSCING00000022745	-1.50724	3.48046	0.00141502	0.0212112	2.84924
ENSCING00000013362	-1.50587	2.3435	0.0015966	0.0233189	2.7968
ENSCING00000022461	-1.50364	0.740003	0.00254235	0.0333537	2.59476
ENSCING00000003499	1.5013	1.05062	0.00228551	0.0308063	2.64102
ENSCING00000022789	1.50175	4.7121	0.00133956	0.0201716	2.87304
ENSCING00000023082	1.50332	3.75261	0.00142114	0.0212646	2.84736
ENSCING00000014827	1.5079	1.00563	0.00217472	0.0296625	2.6626
ENSCING00000022756	1.5084	3.49113	0.00139355	0.0209083	2.85588
ENSCING00000023350	1.50946	0.886301	0.00219967	0.0299532	2.65764
ENSCING00000005903	1.51185	0.613849	0.00272153	0.0350087	2.56519
ENSCING00000000654	1.51187	2.56592	0.00144768	0.0215247	2.83933
ENSCING00000016567	1.51481	1.22786	0.0019276	0.0271443	2.71498
ENSCING00000012985	1.51549	5.37483	0.00120689	0.0186502	2.91833
ENSCING00000016071	1.51648	2.73613	0.00142245	0.0212646	2.84696
ENSCING00000015663	1.51696	3.18506	0.00132824	0.0200377	2.87672
ENSCING00000000590	1.51861	6.02741	0.00117073	0.0182109	2.93154
ENSCING00000015038	1.51916	3.1495	0.00132141	0.0199529	2.87896
ENSCING00000003862	1.52097	1.91745	0.00176752	0.0253443	2.75263
ENSCING00000010524	1.52484	-0.0908222	0.00351217	0.0423411	2.45442
ENSCING00000019567	1.52543	0.554811	0.00273123	0.0351061	2.56364
ENSCING00000024090	1.52783	9.10118	0.00107812	0.0170108	2.96733
ENSCING00000022706	1.53122	6.79264	0.00106083	0.0168345	2.97436
ENSCING00000020383	1.53151	3.0709	0.00122073	0.018829	2.91338
ENSCING00000007206	1.53368	2.49164	0.00128031	0.0194211	2.89269
ENSCING00000003803	1.53664	1.71503	0.00153611	0.0225752	2.81358
ENSCING00000005587	1.5394	0.952308	0.00192742	0.0271443	2.71502
ENSCING00000003170	1.53958	1.04309	0.0018088	0.0258016	2.74261
ENSCING00000013618	1.54055	-0.187478	0.00363994	0.0435316	2.43891
ENSCING00000014067	1.54231	1.82828	0.00136409	0.0204849	2.86516
ENSCING00000016560	1.54328	0.739837	0.00188221	0.0266187	2.72533
ENSCING00000016619	1.54591	3.39176	0.00104815	0.0166976	2.97958
ENSCING00000007434	1.54629	0.835021	0.00216541	0.0295599	2.66446
ENSCING00000019604	1.54745	3.3331	0.00102054	0.0163683	2.99117
ENSCING00000012075	1.54989	8.19482	0.000919088	0.0149888	3.03664
ENSCING00000008448	1.5508	4.84354	0.000945844	0.0153041	3.02418
ENSCING00000018710	1.55144	1.43078	0.00154385	0.0226486	2.81139
ENSCING00000021407	1.55394	8.54416	0.000892069	0.0146787	3.0496
ENSCING00000001794	1.55655	4.31915	0.000925646	0.0150511	3.03356
ENSCING00000014255	1.55743	-0.0630828	0.00277465	0.0354434	2.55679
ENSCING00000019762	1.56095	0.191246	0.00221268	0.0300522	2.65508
ENSCING00000008910	1.56485	2.68854	0.00100226	0.0161064	2.99902
ENSCING00000014200	1.56491	1.88781	0.00126909	0.0192864	2.89651
ENSCING00000023163	1.56525	-0.0930025	0.00339032	0.0413554	2.46976
ENSCING00000000627	1.56555	3.00087	0.000967396	0.0156222	3.0144
ENSCING00000003343	1.56825	0.159259	0.00228544	0.0308063	2.64103
ENSCING00000013694	1.57047	0.298723	0.00249564	0.0328716	2.60282
ENSCING00000005515	1.57264	3.11312	0.000893351	0.0146851	3.04898
ENSCING00000003820	1.5749	2.05578	0.00105827	0.0168263	2.9754
ENSCING00000021466	1.5768	-0.500668	0.00372062	0.0440812	2.42938
ENSCING00000022425	1.5785	2.83999	0.000904245	0.0147759	3.04371
ENSCING00000011457	1.57915	1.74608	0.00113944	0.0177577	2.94331
ENSCING00000001002	1.57951	0.370486	0.00213906	0.0292486	2.66978
ENSCING00000022746	1.58035	2.55288	0.000933445	0.0151481	3.02991
ENSCING00000010630	1.58053	1.54424	0.00124389	0.0190287	2.90522
ENSCING00000017995	1.58072	5.09995	0.000757923	0.0128824	3.12037
ENSCING00000007552	1.58199	5.28726	0.000746859	0.0127205	3.12676
ENSCING00000003295	1.58407	2.70065	0.000901794	0.0147505	3.04489
ENSCING00000005672	1.5841	9.92933	0.000712472	0.0122358	3.14723
ENSCING00000004523	1.58555	-0.0639587	0.00255086	0.0334296	2.59331
ENSCING00000025155	1.58888	1.90621	0.000969286	0.0156374	3.01355
ENSCING00000000816	1.59147	2.79753	0.000825536	0.0137901	3.08326
ENSCING00000016336	1.59187	2.50485	0.000862848	0.0142976	3.06407
ENSCING00000019843	1.59211	-0.186277	0.00255219	0.0334296	2.59309
ENSCING00000022659	1.59324	-0.588026	0.00435968	0.0498284	2.36054
ENSCING00000018470	1.59584	5.25956	0.000682461	0.0117941	3.16592
ENSCING00000010432	1.59669	3.05586	0.000746321	0.0127205	3.12707
ENSCING00000002335	1.59728	-0.441677	0.00306652	0.0382538	2.51335
ENSCING00000015466	1.59743	0.928218	0.00132956	0.0200393	2.87629
ENSCING00000016254	1.59963	6.03436	0.00064472	0.0112598	3.19063
ENSCING00000016961	1.59975	0.192982	0.00199444	0.0278048	2.70018
ENSCING00000019383	1.60066	0.0559112	0.00206809	0.0285144	2.68443
ENSCING00000015132	1.602	3.19754	0.000722459	0.0123739	3.14119
ENSCING00000019596	1.60258	0.615833	0.00152024	0.0223619	2.81809
ENSCING00000009485	1.60315	0.0241653	0.00213741	0.0292486	2.67011
ENSCING00000019070	1.60317	-0.128125	0.00266301	0.0344978	2.57463
ENSCING00000007308	1.60425	3.45932	0.000683213	0.0117947	3.16544
ENSCING00000012500	1.60427	1.87298	0.000852141	0.0141915	3.06949
ENSCING00000000307	1.6058	0.0553625	0.00218883	0.0298302	2.65979
ENSCING00000014252	1.60721	8.40597	0.000601321	0.0106483	3.22089
ENSCING00000006758	1.60833	6.75602	0.000600061	0.0106374	3.2218
ENSCING00000019232	1.61152	2.39862	0.000760084	0.0129058	3.11914
ENSCING00000012122	1.61242	3.45646	0.00067127	0.0116128	3.1731
ENSCING00000013001	1.61409	0.587078	0.00148424	0.0219694	2.8285
ENSCING00000007826	1.61622	6.26537	0.000569042	0.0101529	3.24486
ENSCING00000010125	1.61663	1.13151	0.00109863	0.0173179	2.95915
ENSCING00000020443	1.61673	4.12532	0.000605584	0.0106894	3.21783
ENSCING00000001327	1.6192	0.985181	0.00104588	0.0166779	2.98052
ENSCING00000013607	1.61943	3.79053	0.00060398	0.0106725	3.21898
ENSCING00000011708	1.61996	0.602128	0.0011648	0.0181357	2.93375
ENSCING00000021337	1.62241	2.82272	0.000658037	0.0114198	3.18175
ENSCING00000021698	1.6249	0.923382	0.00106375	0.0168647	2.97316
ENSCING00000015095	1.62567	0.387653	0.00142817	0.0213308	2.84522
ENSCING00000019902	1.62586	-0.0180723	0.0018469	0.0262092	2.73356
ENSCING00000003424	1.62677	7.54755	0.000520705	0.00939204	3.28341
ENSCING00000018587	1.62755	0.641701	0.00110835	0.0174544	2.95532
ENSCING00000023020	1.62769	0.633928	0.00129756	0.0196287	2.88687
ENSCING00000010109	1.6288	-0.0807126	0.00215852	0.0294903	2.66584
ENSCING00000010089	1.6313	0.261322	0.00122777	0.0189022	2.91088
ENSCING00000024034	1.63246	0.270828	0.00119229	0.0184765	2.92362
ENSCING00000003136	1.63744	5.63186	0.00048931	0.00891343	3.31042
ENSCING00000012255	1.63908	1.03092	0.000921689	0.0150015	3.03542
ENSCING00000002720	1.64098	3.86628	0.000511317	0.00926767	3.29131
ENSCING00000023490	1.6442	5.14234	0.000469823	0.0086251	3.32807
ENSCING00000005115	1.64449	0.00118039	0.00196166	0.0274832	2.70738
ENSCING00000022699	1.64477	1.28064	0.000842064	0.0140504	3.07466
ENSCING00000022270	1.64896	0.585292	0.00112997	0.0176502	2.94693
ENSCING00000004002	1.65177	0.924351	0.000938653	0.0152027	3.0275
ENSCING00000012870	1.65394	0.756218	0.000898423	0.014742	3.04652
ENSCING00000024319	1.66245	4.90954	0.000414794	0.00779699	3.38217
ENSCING00000012638	1.66349	4.88272	0.000409408	0.00771332	3.38784
ENSCING00000024391	1.66429	2.33799	0.000514189	0.00930501	3.28888
ENSCING00000008681	1.66537	1.89137	0.0005938	0.0105377	3.22636
ENSCING00000019976	1.66555	3.12723	0.000462631	0.0085262	3.33477
ENSCING00000022497	1.66735	0.941715	0.000746377	0.0127205	3.12704
ENSCING00000005567	1.668	4.16431	0.000406586	0.00767768	3.39085
ENSCING00000012512	1.66949	2.24899	0.00048159	0.00879221	3.31732
ENSCING00000006115	1.67075	-0.319233	0.00220722	0.0300065	2.65615
ENSCING00000008025	1.67098	2.32737	0.000539868	0.00968477	3.26771
ENSCING00000008205	1.67117	-0.565671	0.00207859	0.0286114	2.68223
ENSCING00000018132	1.67394	1.40639	0.000565693	0.0101151	3.24742
ENSCING00000011772	1.67598	10.5168	0.000354837	0.00683341	3.44997
ENSCING00000003484	1.68034	7.66889	0.000344551	0.00668997	3.46275
ENSCING00000017950	1.6822	1.22094	0.000646238	0.0112634	3.18961
ENSCING00000024195	1.68371	-0.425156	0.0017664	0.0253443	2.75291
ENSCING00000016455	1.68416	6.26867	0.000338513	0.00658823	3.47042
ENSCING00000009873	1.68622	2.91579	0.000402592	0.00762844	3.39514
ENSCING00000021378	1.68709	0.106155	0.00112189	0.0176004	2.95005
ENSCING00000019222	1.68735	9.49355	0.000325236	0.00637493	3.4878
ENSCING00000001795	1.69016	7.87165	0.00031936	0.00628215	3.49572
ENSCING00000018923	1.69141	3.13131	0.000376163	0.00720208	3.42462
ENSCING00000005838	1.69163	0.168476	0.000997572	0.0160467	3.00106
ENSCING00000020358	1.69165	7.0949	0.000316925	0.00624915	3.49904
ENSCING00000008193	1.69196	0.591627	0.000783492	0.0132146	3.10597
ENSCING00000024148	1.69245	-0.162431	0.00129291	0.0195763	2.88843
ENSCING00000021839	1.69458	-0.0986259	0.00113032	0.0176502	2.9468
ENSCING00000020879	1.69583	-0.834225	0.00342767	0.0416264	2.465
ENSCING00000001130	1.69717	3.4766	0.000347568	0.00672482	3.45896
ENSCING00000006811	1.6993	2.58691	0.000392285	0.007467	3.4064
ENSCING00000023526	1.69957	4.14194	0.000323963	0.00635752	3.48951
ENSCING00000006913	1.70222	1.10517	0.000603875	0.0106725	3.21905
ENSCING00000024343	1.70356	0.266747	0.000881231	0.0145556	3.05491
ENSCING00000016996	1.70419	1.87924	0.000446357	0.00830338	3.35032
ENSCING00000001485	1.70514	-1.22185	0.00403414	0.0468226	2.39425
ENSCING00000009742	1.70867	7.34536	0.000277298	0.00556755	3.55705
ENSCING00000010052	1.70934	0.726296	0.000694679	0.0119801	3.15822
ENSCING00000022386	1.7096	1.05782	0.000619714	0.0108806	3.20781
ENSCING00000006122	1.71037	3.93837	0.000303016	0.00600357	3.51853
ENSCING00000023270	1.71308	0.0981755	0.000900852	0.0147497	3.04535
ENSCING00000022772	1.71525	1.07973	0.00056703	0.010128	3.24639
ENSCING00000019999	1.71801	4.6038	0.000269237	0.00543213	3.56987
ENSCING00000011322	1.71993	9.44264	0.000252122	0.00517539	3.59839
ENSCING00000012516	1.72347	4.26064	0.000265541	0.0053707	3.57587
ENSCING00000021881	1.7238	5.54948	0.000251944	0.00517539	3.5987
ENSCING00000024255	1.72404	2.21395	0.000348994	0.0067445	3.45718
ENSCING00000014944	1.72905	4.83372	0.000244624	0.00504659	3.6115
ENSCING00000022954	1.7342	-1.20692	0.00252942	0.0332105	2.59698
ENSCING00000017149	1.73566	-0.394579	0.00119762	0.0185418	2.92168
ENSCING00000012298	1.7376	1.51568	0.000350951	0.00677438	3.45475
ENSCING00000007073	1.73776	1.34959	0.000420866	0.00789315	3.37586
ENSCING00000006965	1.74252	2.30593	0.000284714	0.00570257	3.54559
ENSCING00000022863	1.74276	-0.580012	0.00130423	0.0197115	2.88465
ENSCING00000018649	1.74302	2.29532	0.000297337	0.00591948	3.52675
ENSCING00000006512	1.74489	1.27356	0.000443415	0.00826906	3.35319
ENSCING00000016440	1.74604	5.11063	0.000214004	0.00451688	3.66958
ENSCING00000002113	1.74663	3.89604	0.000230196	0.0047788	3.6379
ENSCING00000020553	1.74773	2.53306	0.00026797	0.00541319	3.57191
ENSCING00000013365	1.74808	3.98556	0.000225129	0.00469133	3.64757
ENSCING00000003582	1.74966	0.0637036	0.000853764	0.0142041	3.06866
ENSCING00000000045	1.74966	2.42026	0.000261691	0.00531236	3.58221
ENSCING00000023931	1.75544	3.87485	0.000215555	0.00454346	3.66644
ENSCING00000007462	1.75857	5.75751	0.000190185	0.00408169	3.72082
ENSCING00000016171	1.75891	-1.16472	0.00339343	0.0413628	2.46936
ENSCING00000020678	1.75956	0.119696	0.000534252	0.00960489	3.27225
ENSCING00000022837	1.7598	0.506561	0.000462886	0.0085262	3.33453
ENSCING00000007309	1.75982	2.58842	0.000242155	0.00500191	3.61591
ENSCING00000011680	1.76092	8.11608	0.000182765	0.00393832	3.73811
ENSCING00000011867	1.76316	5.30353	0.000185328	0.00398782	3.73206
ENSCING00000007000	1.76507	2.70434	0.000221024	0.0046233	3.65556
ENSCING00000018673	1.76584	3.59758	0.000200916	0.00426758	3.69699
ENSCING00000018594	1.76603	1.43712	0.000310068	0.00613148	3.50854
ENSCING00000024159	1.76807	-1.08804	0.00313527	0.038935	2.50372
ENSCING00000007413	1.7703	1.02246	0.000345541	0.00669344	3.4615
ENSCING00000001552	1.77105	1.62113	0.000310215	0.00613148	3.50834
ENSCING00000022870	1.77329	5.21531	0.000171944	0.00376862	3.76461
ENSCING00000007109	1.77403	4.29226	0.000177917	0.00388382	3.74978
ENSCING00000023970	1.77595	3.63334	0.000182523	0.00393832	3.73868
ENSCING00000015526	1.777	-1.37418	0.00416591	0.0479123	2.38029
ENSCING00000008420	1.77844	4.75686	0.000167332	0.00369699	3.77642
ENSCING00000021405	1.77983	3.11422	0.000193239	0.0041311	3.71391
ENSCING00000002872	1.78181	2.32826	0.000220217	0.00461697	3.65715
ENSCING00000007383	1.78239	-0.515619	0.00105956	0.0168306	2.97487
ENSCING00000001972	1.78369	0.780871	0.000410665	0.00772818	3.38651
ENSCING00000005500	1.78455	0.259516	0.000582329	0.0103788	3.23483
ENSCING00000013078	1.78534	-1.33374	0.0027334	0.0351066	2.5633
ENSCING00000007648	1.78601	0.0685744	0.000714562	0.012259	3.14596
ENSCING00000005124	1.78684	2.66478	0.000197093	0.00420806	3.70533
ENSCING00000020004	1.78859	1.88302	0.000241834	0.00500154	3.61648
ENSCING00000019489	1.78945	4.62769	0.000153284	0.00341864	3.8145
ENSCING00000003933	1.7895	8.21952	0.000145215	0.00326962	3.83799
ENSCING00000005380	1.79005	4.18938	0.000153555	0.00342007	3.81374
ENSCING00000008405	1.79005	0.122312	0.000637558	0.0111465	3.19548
ENSCING00000023299	1.79158	1.94168	0.000222559	0.00464952	3.65255
ENSCING00000012877	1.79348	1.71339	0.0002319	0.00480813	3.6347
ENSCING00000023437	1.79493	3.30185	0.000167749	0.00370124	3.77534
ENSCING00000020810	1.79723	3.82872	0.000154919	0.00343654	3.80989
ENSCING00000019460	1.80018	-0.779555	0.00180184	0.0257245	2.74428
ENSCING00000009620	1.8027	3.61943	0.000150493	0.00336903	3.82248
ENSCING00000000509	1.80304	3.16244	0.000156531	0.00346764	3.8054
ENSCING00000007705	1.80544	1.99555	0.000180037	0.00390963	3.74464
ENSCING00000014153	1.81104	3.42533	0.000143594	0.00324641	3.84286
ENSCING00000020104	1.81256	2.27837	0.000173503	0.00379774	3.76069
ENSCING00000013649	1.81284	4.27014	0.000128748	0.00296353	3.89026
ENSCING00000017272	1.81317	6.67051	0.000120645	0.00280441	3.91849
ENSCING00000011377	1.81332	-0.472334	0.000972155	0.0156684	3.01226
ENSCING00000019286	1.81511	3.29815	0.000139105	0.00315789	3.85666
ENSCING00000018770	1.81729	0.300363	0.000405417	0.00766439	3.3921
ENSCING00000006415	1.81808	3.2389	0.000144716	0.00326398	3.83948
ENSCING00000018137	1.81875	1.03305	0.000245196	0.00505207	3.61049
ENSCING00000019081	1.8196	-1.18249	0.00287936	0.0364424	2.5407
ENSCING00000012224	1.82049	5.30837	0.000117388	0.00273641	3.93038
ENSCING00000013804	1.82398	9.36196	0.000109249	0.00259016	3.96158
ENSCING00000018003	1.82435	1.09942	0.000257032	0.00525657	3.59001
ENSCING00000018100	1.82515	-1.00525	0.00181195	0.0258077	2.74185
ENSCING00000008375	1.82705	0.604742	0.000381064	0.00727903	3.419
ENSCING00000023829	1.82786	2.14334	0.000150104	0.00336591	3.82361
ENSCING00000022043	1.82815	1.23618	0.000182366	0.00393832	3.73906
ENSCING00000019185	1.83165	-1.30825	0.00229706	0.0308719	2.63883
ENSCING00000018006	1.83405	-0.107283	0.000616884	0.0108448	3.2098
ENSCING00000018319	1.83733	-1.18888	0.0034393	0.0417062	2.46353
ENSCING00000012712	1.83906	-0.517797	0.000819365	0.0137148	3.08652
ENSCING00000012386	1.84066	5.95771	9.76008e-05	0.00238637	4.01055
ENSCING00000023642	1.84211	0.510059	0.000273203	0.00549202	3.56351
ENSCING00000017989	1.84228	3.44225	0.000115407	0.00270409	3.93777
ENSCING00000000532	1.84267	4.57234	0.000101148	0.00244772	3.99504
ENSCING00000012617	1.84331	-0.209242	0.000812498	0.0136137	3.09018
ENSCING00000021758	1.84337	5.16582	9.7284e-05	0.0023857	4.01196
ENSCING00000018012	1.84432	1.32388	0.00018201	0.00393832	3.7399
ENSCING00000006622	1.8444	-0.0220017	0.000456929	0.00845421	3.34015
ENSCING00000007392	1.84504	-0.785988	0.00135602	0.0203822	2.86774
ENSCING00000007712	1.84587	4.33622	9.95864e-05	0.00242058	4.0018
ENSCING00000004697	1.84747	5.05347	9.46249e-05	0.00233088	4.02399
ENSCING00000004319	1.84847	0.640903	0.000269629	0.00543341	3.56923
ENSCING00000008255	1.85109	0.110764	0.000441626	0.00824502	3.35495
ENSCING00000000936	1.85441	4.39116	9.19806e-05	0.00227253	4.0363
ENSCING00000018526	1.86391	2.243	0.000117331	0.00273641	3.93059
ENSCING00000008903	1.86889	1.39864	0.0001413	0.00320332	3.84986
ENSCING00000019692	1.86889	4.24939	8.21567e-05	0.00205753	4.08536
ENSCING00000013758	1.87042	4.1003	8.33999e-05	0.0020855	4.07883
ENSCING00000013439	1.87292	9.06496	7.29558e-05	0.00186676	4.13694
ENSCING00000005304	1.8806	-0.574896	0.00074933	0.0127494	3.12533
ENSCING00000010646	1.88098	2.3805	0.000104892	0.00251255	3.97926
ENSCING00000000394	1.88348	4.17083	7.61352e-05	0.00192425	4.11841
ENSCING00000009856	1.88913	-1.18919	0.00200997	0.0279013	2.69681
ENSCING00000016100	1.89099	-1.00374	0.00146247	0.0217055	2.83491
ENSCING00000007028	1.89178	-0.596197	0.000745867	0.0127205	3.12734
ENSCING00000007397	1.8948	3.36151	7.31034e-05	0.00186765	4.13606
ENSCING00000017997	1.89562	2.316	8.60877e-05	0.00214946	4.06506
ENSCING00000022687	1.89694	0.992772	0.000153777	0.0034204	3.81311
ENSCING00000018450	1.90169	3.69508	6.67996e-05	0.00173616	4.17523
ENSCING00000002690	1.90227	5.33169	5.92507e-05	0.0015646	4.22731
ENSCING00000022988	1.90318	0.531831	0.00020842	0.00440995	3.68106
ENSCING00000016716	1.9098	0.0448735	0.000314433	0.00620742	3.50247
ENSCING00000001548	1.91097	0.99395	0.000141621	0.00320619	3.84887
ENSCING00000006392	1.9134	6.17818	5.29232e-05	0.00143188	4.27635
ENSCING00000021119	1.91509	1.09673	0.00012804	0.00295549	3.89265
ENSCING00000022408	1.91527	0.665592	0.000160735	0.00355599	3.79389
ENSCING00000023341	1.91632	5.17371	5.25615e-05	0.00142442	4.27933
ENSCING00000007574	1.91655	4.17972	5.72848e-05	0.00152411	4.24196
ENSCING00000012976	1.91728	-0.389778	0.000591293	0.0105158	3.2282
ENSCING00000002513	1.92018	4.13525	5.60272e-05	0.00150109	4.2516
ENSCING00000002456	1.9208	-1.12777	0.00118466	0.0183756	2.92641
ENSCING00000000518	1.92279	-1.60681	0.00347181	0.0419771	2.45944
ENSCING00000008932	1.92404	4.65611	5.02544e-05	0.00137774	4.29883
ENSCING00000017368	1.9276	0.930192	0.000149655	0.00336041	3.82491
ENSCING00000020748	1.92803	5.54169	4.72743e-05	0.00131072	4.32537
ENSCING00000009548	1.92856	4.49812	4.91288e-05	0.00135137	4.30866
ENSCING00000005431	1.93046	6.66786	4.53282e-05	0.00127011	4.34363
ENSCING00000019921	1.93096	5.97475	4.57239e-05	0.0012748	4.33986
ENSCING00000007389	1.93532	2.94051	5.41319e-05	0.00145979	4.26655
ENSCING00000005991	1.9379	3.93745	4.8444e-05	0.00133678	4.31476
ENSCING00000007635	1.93828	2.27973	7.00381e-05	0.00180329	4.15467
ENSCING00000014003	1.93859	4.06261	4.73335e-05	0.00131072	4.32483
ENSCING00000023249	1.94073	4.78103	4.35285e-05	0.00123436	4.36123
ENSCING00000007766	1.94242	1.00912	9.75668e-05	0.00238637	4.0107
ENSCING00000001908	1.94695	-0.386554	0.00039616	0.00752385	3.40213
ENSCING00000011764	1.95075	1.86853	6.19237e-05	0.00162478	4.20814
ENSCING00000022020	1.95163	-0.542968	0.000474011	0.00867304	3.32421
ENSCING00000024198	1.96297	1.10537	7.84641e-05	0.00197873	4.10533
ENSCING00000009606	1.966	-1.82275	0.00321789	0.0396877	2.49243
ENSCING00000003470	1.96665	0.108806	0.00019253	0.00412664	3.7155
ENSCING00000012623	1.97361	-1.1399	0.000696389	0.0119971	3.15715
ENSCING00000007725	1.9753	8.20693	3.0633e-05	0.000915883	4.51381
ENSCING00000007124	1.97775	-0.123425	0.000204003	0.00432758	3.69036
ENSCING00000009032	1.98395	-1.59068	0.00278671	0.0355365	2.55491
ENSCING00000001151	1.98409	-1.78829	0.00321789	0.0396877	2.49243
ENSCING00000020939	1.98714	0.430273	0.00011551	0.00270409	3.93738
ENSCING00000013570	1.98721	3.50804	3.44516e-05	0.00101353	4.46279
ENSCING00000008690	1.9894	0.605056	9.00521e-05	0.00223156	4.04551
ENSCING00000008747	1.98993	1.14943	6.39119e-05	0.00166899	4.19442
ENSCING00000018750	1.99327	0.547806	0.000116693	0.00272791	3.93295
ENSCING00000019764	1.99665	-0.82053	0.00037383	0.00717405	3.42733
ENSCING00000020990	1.99813	2.87001	2.99359e-05	0.000897542	4.52381
ENSCING00000023940	2.00106	2.15921	4.02533e-05	0.00115739	4.3952
ENSCING00000001721	2.003	3.37594	2.99652e-05	0.000897542	4.52338
ENSCING00000008031	2.00602	-0.568827	0.000337721	0.00658058	3.47144
ENSCING00000023764	2.00877	0.176384	0.000109193	0.00259016	3.96181
ENSCING00000013960	2.00909	-0.173325	0.000138293	0.00314379	3.8592
ENSCING00000008093	2.01675	1.57634	4.57272e-05	0.0012748	4.33983
ENSCING00000019495	2.01947	1.1765	5.70393e-05	0.00152195	4.24383
ENSCING00000014731	2.02195	-0.442203	0.000260938	0.0053036	3.58346
ENSCING00000011380	2.0234	-0.833032	0.00042682	0.00799572	3.36976
ENSCING00000012776	2.02374	1.45649	4.65434e-05	0.00129319	4.33214
ENSCING00000023364	2.02815	3.00021	2.79008e-05	0.00084646	4.55438
ENSCING00000012169	2.02964	2.71098	2.68977e-05	0.000819041	4.57028
ENSCING00000006742	2.03273	6.74657	1.87335e-05	0.000607422	4.72738
ENSCING00000015535	2.03281	4.739	1.99086e-05	0.000638002	4.70096
ENSCING00000008607	2.03587	4.23978	2.01947e-05	0.000645918	4.69476
ENSCING00000022747	2.03704	-1.40713	0.00123017	0.0189038	2.91004
ENSCING00000003904	2.03978	2.30836	2.8031e-05	0.00084885	4.55236
ENSCING00000020215	2.0399	-0.849406	0.000407131	0.00767918	3.39027
ENSCING00000020157	2.04	3.82353	2.07018e-05	0.00065831	4.68399
ENSCING00000006050	2.04158	-0.891566	0.000511564	0.00926767	3.2911
ENSCING00000014274	2.04427	0.110021	0.000122332	0.00283962	3.91246
ENSCING00000013165	2.05195	2.91982	2.25097e-05	0.000708968	4.64763
ENSCING00000019879	2.05426	1.70723	2.68889e-05	0.000819041	4.57043
ENSCING00000004923	2.05727	2.71245	2.10252e-05	0.000667308	4.67726
ENSCING00000012954	2.05776	2.40486	2.31389e-05	0.000721898	4.63566
ENSCING00000012598	2.06035	1.53723	3.43027e-05	0.00101095	4.46467
ENSCING00000008542	2.06204	-0.31649	0.000132045	0.00302677	3.87928
ENSCING00000008345	2.06244	-0.54917	0.00022983	0.00477721	3.63859
ENSCING00000023866	2.065	3.6162	1.70101e-05	0.000562596	4.76929
ENSCING00000019548	2.06713	4.40333	1.48297e-05	0.000496449	4.82887
ENSCING00000013770	2.06845	0.609037	5.54237e-05	0.00148734	4.2563
ENSCING00000020580	2.0712	0.806252	5.19953e-05	0.00141372	4.28404
ENSCING00000003889	2.07128	1.13977	3.9087e-05	0.00112778	4.40797
ENSCING00000020447	2.07546	-0.415833	0.000178405	0.00388444	3.74859
ENSCING00000000396	2.07701	7.13875	1.26598e-05	0.000435286	4.89757
ENSCING00000012021	2.07724	-0.738574	0.000345002	0.00669085	3.46218
ENSCING00000014704	2.08036	0.149883	5.86624e-05	0.00155154	4.23164
ENSCING00000011257	2.08152	-0.522547	0.00019767	0.00420948	3.70406
ENSCING00000002046	2.09096	1.57516	2.58407e-05	0.000794181	4.5877
ENSCING00000018839	2.0944	-1.13178	0.000467587	0.00859361	3.33014
ENSCING00000015628	2.10037	4.429	1.10141e-05	0.00038676	4.95805
ENSCING00000005126	2.10185	7.23667	1.01e-05	0.0003608	4.99568
ENSCING00000007282	2.10199	4.60942	1.08329e-05	0.000381206	4.96526
ENSCING00000007789	2.10291	-0.29699	0.000107912	0.00257025	3.96693
ENSCING00000013869	2.10338	0.205755	6.8732e-05	0.00177798	4.16284
ENSCING00000022164	2.10524	-1.47941	0.00123017	0.0189038	2.91004
ENSCING00000001670	2.11123	-0.191536	9.82133e-05	0.0023978	4.00783
ENSCING00000023001	2.11155	-0.361797	0.000127037	0.00293643	3.89607
ENSCING00000019686	2.11241	-2.14483	0.00379375	0.0446059	2.42093
ENSCING00000014422	2.11515	1.96913	1.7238e-05	0.000565597	4.76351
ENSCING00000017557	2.11567	1.57461	1.94695e-05	0.000626363	4.71065
ENSCING00000021580	2.1158	2.98755	1.24994e-05	0.000430668	4.90311
ENSCING00000013744	2.11733	2.74099	1.30675e-05	0.000444559	4.88381
ENSCING00000011645	2.12859	3.52655	9.59661e-06	0.00034431	5.01788
ENSCING00000021657	2.13483	0.463419	3.71456e-05	0.00107931	4.43009
ENSCING00000011465	2.13557	-1.36322	0.000899494	0.014742	3.046
ENSCING00000011644	2.1358	-1.80289	0.00225593	0.030493	2.64667
ENSCING00000024230	2.13865	-2.07619	0.00300502	0.0376289	2.52215
ENSCING00000020942	2.13984	0.0319332	7.36404e-05	0.00187556	4.13288
ENSCING00000023404	2.14325	-1.38424	0.000899494	0.014742	3.046
ENSCING00000013196	2.14682	-1.02932	0.000328692	0.00641981	3.48321
ENSCING00000023363	2.14893	3.56864	7.88425e-06	0.000289159	5.10324
ENSCING00000006101	2.15163	5.80425	6.61608e-06	0.00024704	5.1794
ENSCING00000018849	2.15192	-1.86663	0.00122383	0.0188591	2.91228
ENSCING00000018054	2.15746	1.44997	1.90367e-05	0.00061371	4.72041
ENSCING00000001323	2.15872	3.61175	7.30973e-06	0.000269888	5.1361
ENSCING00000012485	2.16654	-1.58529	0.000882629	0.0145556	3.05422
ENSCING00000000379	2.1711	0.947488	1.88082e-05	0.000608648	4.72565
ENSCING00000003984	2.17125	8.52738	5.33354e-06	0.000204234	5.27298
ENSCING00000002345	2.17238	1.12168	1.71596e-05	0.000564147	4.76549
ENSCING00000018453	2.1771	3.63053	6.10926e-06	0.000231035	5.21401
ENSCING00000024766	2.17931	0.0102043	4.47007e-05	0.00125887	4.34969
ENSCING00000022431	2.17969	6.97094	4.99489e-06	0.000195211	5.30147
ENSCING00000003799	2.18328	-2.03528	0.00300502	0.0376289	2.52215
ENSCING00000015272	2.1893	1.27862	1.36236e-05	0.000458866	4.86571
ENSCING00000008991	2.19037	2.74807	6.82948e-06	0.00025386	5.16561
ENSCING00000002503	2.1905	8.28048	4.46584e-06	0.000178461	5.3501
ENSCING00000006625	2.1932	0.0367988	4.47007e-05	0.00125887	4.34969
ENSCING00000009676	2.20552	1.08315	1.24094e-05	0.000428463	4.90625
ENSCING00000024290	2.20587	-0.852322	0.000197637	0.00420948	3.70413
ENSCING00000010130	2.20989	-0.199402	2.60882e-05	0.000797333	4.58356
ENSCING00000008036	2.20996	-0.297176	6.26711e-05	0.00163918	4.20293
ENSCING00000002645	2.21033	-0.817709	0.000131755	0.00302677	3.88023
ENSCING00000000861	2.22263	5.41869	3.43416e-06	0.000140639	5.46418
ENSCING00000021926	2.22356	-1.83746	0.00225593	0.030493	2.64667
ENSCING00000011911	2.22599	0.0154251	3.4249e-05	0.00101095	4.46535
ENSCING00000005986	2.22636	0.401442	2.13814e-05	0.000676014	4.66996
ENSCING00000001412	2.22712	2.71178	5.00328e-06	0.000195211	5.30075
ENSCING00000013168	2.22806	-2.02212	0.00238424	0.0318104	2.62265
ENSCING00000006567	2.22894	2.87892	4.96988e-06	0.000194829	5.30365
ENSCING00000024170	2.22922	4.7828	3.36377e-06	0.000138897	5.47317
ENSCING00000018341	2.22989	3.06586	4.7217e-06	0.000186428	5.3259
ENSCING00000005158	2.23339	4.11821	3.51801e-06	0.000143008	5.4537
ENSCING00000000034	2.23399	-1.64276	0.000709416	0.012196	3.1491
ENSCING00000023111	2.23786	4.35708	3.37821e-06	0.000139037	5.47131
ENSCING00000010291	2.24007	1.66157	5.10623e-06	0.000196441	5.2919
ENSCING00000022559	2.24399	-0.410129	4.39768e-05	0.00124493	4.35678
ENSCING00000025057	2.24549	-1.82512	0.00151276	0.0222916	2.82023
ENSCING00000004714	2.25153	1.66981	6.11744e-06	0.000231035	5.21343
ENSCING00000006114	2.25341	4.13896	2.75343e-06	0.000115925	5.56013
ENSCING00000021620	2.25584	-0.167779	3.52676e-05	0.00103201	4.45262
ENSCING00000016242	2.25988	-1.19713	0.000330942	0.00645611	3.48025
ENSCING00000024246	2.26632	2.95489	3.17249e-06	0.000131555	5.4986
ENSCING00000008644	2.26694	-1.41304	0.000455334	0.00843415	3.34167
ENSCING00000002380	2.27005	1.42009	5.92813e-06	0.000224915	5.22708
ENSCING00000023776	2.27153	4.04841	2.4494e-06	0.000105548	5.61094
ENSCING00000018894	2.2725	9.08409	2.06907e-06	9.08188e-05	5.68423
ENSCING00000024462	2.27323	-2.40726	0.00323365	0.0397381	2.49031
ENSCING00000008760	2.27503	8.39268	2.02803e-06	8.92551e-05	5.69292
ENSCING00000012427	2.27621	-0.831074	0.000100347	0.00243549	3.99849
ENSCING00000001487	2.27748	2.49141	3.16195e-06	0.000131555	5.50005
ENSCING00000005590	2.28032	-1.64189	0.0012397	0.0189972	2.90668
ENSCING00000020736	2.28033	1.8824	4.52731e-06	0.000180157	5.34416
ENSCING00000019704	2.28055	-2.42977	0.00323365	0.0397381	2.49031
ENSCING00000003297	2.28288	-1.4059	0.000386843	0.00737235	3.41247
ENSCING00000020739	2.28318	1.61571	5.09551e-06	0.000196441	5.29281
ENSCING00000005320	2.28472	-2.14523	0.00243707	0.0323064	2.61313
ENSCING00000010230	2.2867	2.86505	2.60025e-06	0.000110605	5.58498
ENSCING00000008559	2.29328	0.802564	1.03728e-05	0.000366579	4.9841
ENSCING00000001096	2.29809	4.0261	1.93529e-06	8.56302e-05	5.71325
ENSCING00000022422	2.30026	-2.16363	0.00243707	0.0323064	2.61313
ENSCING00000007351	2.30183	0.338648	1.34391e-05	0.000453576	4.87163
ENSCING00000017706	2.3056	-0.372132	6.9552e-05	0.00179357	4.15769
ENSCING00000009815	2.31277	2.76161	2.16229e-06	9.34199e-05	5.66509
ENSCING00000024904	2.31416	3.25622	1.91479e-06	8.51798e-05	5.71788
ENSCING00000021672	2.3249	2.90635	1.86247e-06	8.35278e-05	5.72991
ENSCING00000023704	2.32628	-0.954065	7.85304e-05	0.00197873	4.10496
ENSCING00000007174	2.32933	1.56605	3.40936e-06	0.00013997	5.46733
ENSCING00000005514	2.33083	3.04423	1.7252e-06	7.77124e-05	5.76316
ENSCING00000023661	2.33085	3.12434	1.72697e-06	7.77124e-05	5.76272
ENSCING00000011560	2.33386	-2.12597	0.00190414	0.0268597	2.7203
ENSCING00000020751	2.33413	-2.29344	0.00323365	0.0397381	2.49031
ENSCING00000013745	2.33664	2.86407	1.72266e-06	7.77124e-05	5.7638
ENSCING00000024475	2.3407	0.948446	5.15187e-06	0.000197736	5.28804
ENSCING00000011937	2.34236	3.05585	1.44484e-06	6.75514e-05	5.84018
ENSCING00000011619	2.34309	-0.826137	6.94579e-05	0.00179357	4.15828
ENSCING00000004362	2.34546	5.52859	1.07498e-06	5.20277e-05	5.9686
ENSCING00000009663	2.34586	2.80351	1.70887e-06	7.77124e-05	5.76729
ENSCING00000016411	2.34641	1.98299	2.14535e-06	9.29315e-05	5.6685
ENSCING00000006200	2.348	-2.29442	0.00323365	0.0397381	2.49031
ENSCING00000021089	2.34918	-1.38961	0.000260709	0.0053036	3.58384
ENSCING00000013600	2.35149	1.4588	3.04415e-06	0.000127191	5.51653
ENSCING00000017133	2.35731	-1.24321	0.000176146	0.00385048	3.75413
ENSCING00000019381	2.36563	-1.11573	0.000104071	0.00250105	3.98267
ENSCING00000009249	2.36886	1.83283	2.12302e-06	9.24492e-05	5.67305
ENSCING00000018284	2.3753	0.0209729	1.15044e-05	0.000399303	4.93914
ENSCING00000016664	2.37731	7.0318	7.65807e-07	3.80689e-05	6.11588
ENSCING00000018082	2.37802	1.44322	2.09527e-06	9.17249e-05	5.67876
ENSCING00000014759	2.37935	-1.18189	0.000114852	0.00269633	3.93986
ENSCING00000016600	2.38777	4.57306	7.84254e-07	3.87525e-05	6.10554
ENSCING00000001161	2.3893	-2.04259	0.00149078	0.0220465	2.82659
ENSCING00000006155	2.39327	-0.241843	2.03456e-05	0.000649484	4.69153
ENSCING00000018182	2.39538	2.142	1.72809e-06	7.77124e-05	5.76243
ENSCING00000023583	2.39646	7.57841	6.33105e-07	3.22493e-05	6.19852
ENSCING00000006620	2.40121	4.13528	7.15423e-07	3.57798e-05	6.14544
ENSCING00000011449	2.40174	-0.210189	1.75763e-05	0.000573278	4.75507
ENSCING00000006146	2.40296	-1.36983	0.000220442	0.00461697	3.65671
ENSCING00000008104	2.40351	5.04342	6.31693e-07	3.22493e-05	6.19949
ENSCING00000008838	2.40612	8.36207	5.73665e-07	3.00564e-05	6.24134
ENSCING00000020422	2.40637	3.37685	7.68849e-07	3.81054e-05	6.11416
ENSCING00000011765	2.40637	1.69596	1.30168e-06	6.138e-05	5.88549
ENSCING00000006487	2.40748	2.01544	1.37567e-06	6.46841e-05	5.86148
ENSCING00000011421	2.40917	0.92953	3.00944e-06	0.00012606	5.52151
ENSCING00000011757	2.41082	0.593637	4.75153e-06	0.000187158	5.32317
ENSCING00000013338	2.4156	-2.24975	0.00247035	0.0326426	2.60724
ENSCING00000006743	2.41664	1.3655	1.97894e-06	8.73275e-05	5.70357
ENSCING00000000496	2.41795	5.59821	5.3506e-07	2.84859e-05	6.2716
ENSCING00000013519	2.42393	4.70732	5.25951e-07	2.81471e-05	6.27905
ENSCING00000022187	2.4282	2.50553	6.9525e-07	3.48889e-05	6.15786
ENSCING00000001565	2.42881	1.12765	2.11383e-06	9.22926e-05	5.67493
ENSCING00000019644	2.4308	2.12436	9.57054e-07	4.68701e-05	6.01906
ENSCING00000008797	2.43275	5.02503	4.78134e-07	2.59576e-05	6.32045
ENSCING00000017549	2.44102	0.56634	3.49988e-06	0.000142622	5.45595
ENSCING00000023014	2.44132	-1.72433	0.000259743	0.00529235	3.58546
ENSCING00000009822	2.45113	3.68298	5.12245e-07	2.75378e-05	6.29052
ENSCING00000024925	2.45543	-1.32763	0.000134136	0.00307043	3.87245
ENSCING00000012822	2.45606	2.82051	6.13379e-07	3.15365e-05	6.21227
ENSCING00000020513	2.4563	1.78747	9.02891e-07	4.44815e-05	6.04436
ENSCING00000006202	2.45936	-2.4427	0.00330928	0.0405055	2.48027
ENSCING00000012252	2.45966	5.66579	3.57438e-07	1.98625e-05	6.4468
ENSCING00000002897	2.46342	0.862172	2.13537e-06	9.27426e-05	5.67053
ENSCING00000000046	2.46889	-0.194116	7.68793e-06	0.000282587	5.11419
ENSCING00000018156	2.47178	0.690721	1.89077e-06	8.45671e-05	5.72336
ENSCING00000016482	2.48458	7.58768	2.65861e-07	1.52395e-05	6.57534
ENSCING00000015783	2.48551	4.52548	3.10916e-07	1.75132e-05	6.50736
ENSCING00000020648	2.48614	0.146771	5.37859e-06	0.000205482	5.26933
ENSCING00000024376	2.48751	0.523171	3.16663e-06	0.000131555	5.4994
ENSCING00000001927	2.49552	2.36501	4.96418e-07	2.67741e-05	6.30415
ENSCING00000021168	2.51008	-0.843921	2.32494e-05	0.000723977	4.63359
ENSCING00000006397	2.51069	5.93135	2.11492e-07	1.24659e-05	6.67471
ENSCING00000014862	2.51108	0.393463	1.92029e-06	8.51949e-05	5.71663
ENSCING00000011258	2.51202	0.124552	3.36638e-06	0.000138897	5.47284
ENSCING00000022334	2.51312	2.4711	4.06492e-07	2.23625e-05	6.39095
ENSCING00000024575	2.51422	0.0539052	3.92589e-06	0.000158418	5.40606
ENSCING00000006880	2.51459	-0.231147	6.29722e-06	0.000236741	5.20085
ENSCING00000002260	2.51499	3.23121	2.67732e-07	1.52895e-05	6.5723
ENSCING00000009823	2.52073	-2.21613	0.00145226	0.0215734	2.83796
ENSCING00000024677	2.52303	-1.42583	0.000100649	0.00243921	3.99719
ENSCING00000009054	2.52599	3.0654	2.65226e-07	1.52395e-05	6.57638
ENSCING00000005565	2.53047	-0.886305	2.96921e-05	0.000894231	4.52736
ENSCING00000011649	2.5338	-0.939993	4.33207e-05	0.0012327	4.3633
ENSCING00000012616	2.53469	1.76868	5.85436e-07	3.0576e-05	6.23252
ENSCING00000024963	2.53484	2.47608	3.10565e-07	1.75132e-05	6.50785
ENSCING00000018767	2.54049	6.75319	1.53528e-07	9.38456e-06	6.81381
ENSCING00000006976	2.54223	1.33997	5.53321e-07	2.91758e-05	6.25702
ENSCING00000001584	2.54284	-2.19446	0.00111762	0.0175502	2.9517
ENSCING00000000704	2.54346	5.47517	1.54199e-07	9.39075e-06	6.81192
ENSCING00000021191	2.54351	-2.22593	0.000862246	0.0142976	3.06437
ENSCING00000015490	2.55014	2.22642	2.69993e-07	1.53654e-05	6.56865
ENSCING00000021933	2.55189	-2.19664	0.000862246	0.0142976	3.06437
ENSCING00000006112	2.55224	4.95242	1.48141e-07	9.12284e-06	6.82932
ENSCING00000018459	2.5578	0.544505	1.2517e-06	5.9327e-05	5.9025
ENSCING00000020543	2.55832	4.20865	1.54992e-07	9.40436e-06	6.80969
ENSCING00000011354	2.56078	-1.79626	0.000259743	0.00529235	3.58546
ENSCING00000019856	2.5626	7.21674	1.2169e-07	7.75431e-06	6.91475
ENSCING00000013471	2.56405	2.05606	2.93078e-07	1.66219e-05	6.53302
ENSCING00000009761	2.56902	-1.52051	0.000104612	0.00250946	3.98042
ENSCING00000024507	2.57188	4.08628	1.39983e-07	8.71999e-06	6.85393
ENSCING00000001092	2.57243	5.24347	1.14763e-07	7.36986e-06	6.9402
ENSCING00000018095	2.57901	3.64928	1.38761e-07	8.70767e-06	6.85773
ENSCING00000024758	2.58011	-0.593438	7.15906e-06	0.000264917	5.14514
ENSCING00000001954	2.58109	2.60844	1.98685e-07	1.17531e-05	6.70183
ENSCING00000001273	2.58361	-1.05677	5.03795e-05	0.00137888	4.29775
ENSCING00000009927	2.5874	3.48648	1.33824e-07	8.4299e-06	6.87347
ENSCING00000008638	2.58751	-0.673758	1.14729e-05	0.000399303	4.94033
ENSCING00000014262	2.59823	-0.899615	2.05925e-05	0.000656097	4.68629
ENSCING00000021177	2.59972	-1.94875	0.000617021	0.0108448	3.2097
ENSCING00000019170	2.60779	-1.02343	2.54407e-05	0.000785785	4.59447
ENSCING00000016527	2.60901	3.83795	1.00712e-07	6.6997e-06	6.99692
ENSCING00000013615	2.62938	1.56138	2.16676e-07	1.27261e-05	6.66419
ENSCING00000015462	2.63492	-0.590459	9.30082e-06	0.000334424	5.03148
ENSCING00000007429	2.64012	1.41567	2.21916e-07	1.29876e-05	6.65381
ENSCING00000015736	2.64445	10.7936	5.16936e-08	3.75837e-06	7.28656
ENSCING00000006674	2.64773	-1.96074	0.000358757	0.00690085	3.4452
ENSCING00000023055	2.65069	-0.117277	2.92281e-06	0.000122743	5.5342
ENSCING00000019356	2.65187	-0.741386	7.97496e-06	0.000291837	5.09827
ENSCING00000005209	2.65364	-2.07839	0.000666891	0.0115492	3.17595
ENSCING00000020880	2.654	2.4122	9.96304e-08	6.68415e-06	7.00161
ENSCING00000007681	2.65654	1.19524	3.50385e-07	1.95364e-05	6.45545
ENSCING00000022344	2.66286	0.0274804	1.25455e-06	5.9327e-05	5.90151
ENSCING00000019514	2.66304	-2.60362	0.00331329	0.0405055	2.47974
ENSCING00000013461	2.66553	9.24185	4.16897e-08	3.14177e-06	7.37997
ENSCING00000006099	2.66557	3.24269	6.44287e-08	4.56366e-06	7.19092
ENSCING00000021228	2.66901	-2.56426	0.00331329	0.0405055	2.47974
ENSCING00000010085	2.67025	-1.55813	0.000150651	0.00336903	3.82203
ENSCING00000014595	2.67126	0.957539	2.45913e-07	1.42405e-05	6.60922
ENSCING00000009067	2.67758	4.58374	4.41867e-08	3.27021e-06	7.35471
ENSCING00000020984	2.68412	1.95234	1.09258e-07	7.07137e-06	6.96155
ENSCING00000023056	2.68833	5.52747	3.47229e-08	2.65309e-06	7.45938
ENSCING00000022012	2.69448	2.89394	5.71642e-08	4.08414e-06	7.24288
ENSCING00000015007	2.70609	-0.716752	5.64329e-06	0.000215097	5.24847
ENSCING00000023698	2.70787	1.46689	1.2361e-07	7.84638e-06	6.90795
ENSCING00000007138	2.71046	-1.35035	4.30267e-05	0.00122645	4.36626
ENSCING00000023791	2.71442	5.40311	2.64336e-08	2.10753e-06	7.57784
ENSCING00000014129	2.71673	-1.30998	2.26743e-05	0.000711438	4.64447
ENSCING00000001501	2.71675	-1.68029	9.16949e-05	0.00226887	4.03765
ENSCING00000014228	2.71776	3.88668	3.28585e-08	2.55139e-06	7.48335
ENSCING00000018297	2.72095	3.80653	3.18407e-08	2.49409e-06	7.49702
ENSCING00000023110	2.72347	-1.94964	0.000259743	0.00529235	3.58546
ENSCING00000022371	2.72417	-0.709223	5.03469e-06	0.000195512	5.29803
ENSCING00000023355	2.73524	-0.820375	1.02257e-05	0.000363716	4.99031
ENSCING00000019552	2.7374	-1.25335	2.26743e-05	0.000711438	4.64447
ENSCING00000011626	2.74088	2.51763	4.68554e-08	3.4369e-06	7.32924
ENSCING00000018772	2.74126	-2.25961	0.000784675	0.0132146	3.10531
ENSCING00000018189	2.74309	-1.82422	0.00018106	0.00392669	3.74218
ENSCING00000023042	2.74869	-1.68107	7.48499e-05	0.00189758	4.12581
ENSCING00000013955	2.75513	-2.59995	0.00173931	0.0250048	2.75962
ENSCING00000017480	2.75831	5.26489	1.72173e-08	1.4572e-06	7.76403
ENSCING00000009910	2.75931	7.33779	1.58183e-08	1.35267e-06	7.80084
ENSCING00000008301	2.76274	-0.0968296	6.95496e-07	3.48889e-05	6.15771
ENSCING00000007132	2.76387	-0.679079	5.03469e-06	0.000195512	5.29803
ENSCING00000007624	2.76468	6.79963	1.5016e-08	1.30434e-06	7.82345
ENSCING00000003442	2.7692	1.96928	4.55438e-08	3.3556e-06	7.34157
ENSCING00000021470	2.78007	0.988466	1.29119e-07	8.16465e-06	6.88901
ENSCING00000019451	2.78042	-2.56981	0.00173931	0.0250048	2.75962
ENSCING00000011763	2.78956	1.03447	8.86727e-08	6.02245e-06	7.05221
ENSCING00000018002	2.78959	-0.293019	7.38354e-07	3.68151e-05	6.13174
ENSCING00000012940	2.79735	-2.49024	0.00173931	0.0250048	2.75962
ENSCING00000021936	2.80577	0.754136	1.02748e-07	6.78302e-06	6.98823
ENSCING00000018198	2.80891	0.877754	1.07218e-07	6.98093e-06	6.96973
ENSCING00000010079	2.81265	3.64151	1.37744e-08	1.21569e-06	7.86093
ENSCING00000009201	2.81573	2.76706	2.01835e-08	1.67391e-06	7.695
ENSCING00000003793	2.82401	-0.0740481	5.94111e-07	3.0834e-05	6.22613
ENSCING00000024092	2.82817	1.76989	3.18864e-08	2.49409e-06	7.4964
ENSCING00000023087	2.82953	0.711853	1.07438e-07	6.98093e-06	6.96884
ENSCING00000013172	2.82996	-2.49894	0.00126742	0.0192789	2.89708
ENSCING00000003557	2.83133	2.30545	2.18369e-08	1.76665e-06	7.66081
ENSCING00000006351	2.83245	-0.368147	1.16385e-06	5.56761e-05	5.9341
ENSCING00000004761	2.83305	9.60236	7.10627e-09	6.70182e-07	8.14836
ENSCING00000008759	2.83517	7.94043	7.01744e-09	6.65608e-07	8.15382
ENSCING00000014307	2.83774	1.7715	4.22041e-08	3.15175e-06	7.37465
ENSCING00000013251	2.84721	0.136251	3.29496e-07	1.84966e-05	6.48215
ENSCING00000024324	2.84887	4.93964	7.01457e-09	6.65608e-07	8.154
ENSCING00000005010	2.85508	2.25456	1.69843e-08	1.44489e-06	7.76995
ENSCING00000007805	2.86218	-0.975803	8.9771e-06	0.000323489	5.04686
ENSCING00000021106	2.86418	0.59939	1.13129e-07	7.29331e-06	6.94642
ENSCING00000019672	2.86487	-2.43512	0.00126742	0.0192789	2.89708
ENSCING00000010054	2.86649	5.19149	5.34898e-09	5.29156e-07	8.27173
ENSCING00000023828	2.8678	1.79939	1.88092e-08	1.5796e-06	7.72563
ENSCING00000019447	2.87333	1.10435	3.66773e-08	2.78951e-06	7.4356
ENSCING00000013430	2.87364	1.02886	5.21705e-08	3.77641e-06	7.28257
ENSCING00000018519	2.87425	1.51572	2.46447e-08	1.97445e-06	7.60828
ENSCING00000023240	2.87799	1.45249	2.17974e-08	1.76665e-06	7.66159
ENSCING00000019937	2.88416	2.72966	8.6501e-09	8.02029e-07	8.06298
ENSCING00000019723	2.88702	4.37845	5.35441e-09	5.29156e-07	8.27129
ENSCING00000021112	2.8892	3.77892	5.93275e-09	5.72598e-07	8.22674
ENSCING00000012520	2.89497	1.70145	1.88549e-08	1.5796e-06	7.72458
ENSCING00000016174	2.89547	-1.07889	4.6657e-06	0.000185103	5.33108
ENSCING00000008902	2.89753	0.135777	1.49304e-07	9.1603e-06	6.82593
ENSCING00000013599	2.91952	-1.94903	9.33851e-05	0.00230378	4.02972
ENSCING00000007999	2.92347	-2.12218	0.000343154	0.00667068	3.46451
ENSCING00000004294	2.93289	-1.64347	3.94385e-05	0.00113594	4.40408
ENSCING00000020643	2.93335	1.81413	9.54959e-09	8.75591e-07	8.02002
ENSCING00000010004	2.94648	7.08218	2.11422e-09	2.23674e-07	8.67485
ENSCING00000019220	2.94998	1.13528	2.00795e-08	1.67369e-06	7.69725
ENSCING00000008203	2.96017	3.83846	2.58444e-09	2.64929e-07	8.58763
ENSCING00000024058	2.96207	0.356559	7.87507e-08	5.39295e-06	7.10375
ENSCING00000007556	2.96805	-1.76775	2.59706e-05	0.000795592	4.58552
ENSCING00000024051	2.96879	-2.15262	0.000200705	0.00426758	3.69744
ENSCING00000002834	2.98682	1.21371	1.56361e-08	1.34405e-06	7.80587
ENSCING00000013023	2.99085	-1.47879	1.29877e-05	0.000443786	4.88647
ENSCING00000005322	2.99549	0.969435	1.48963e-08	1.30078e-06	7.82692
ENSCING00000012957	3.00716	-1.24306	1.30911e-05	0.000444559	4.88302
ENSCING00000021495	3.01983	3.63025	1.54865e-09	1.67052e-07	8.81005
ENSCING00000016949	3.02161	4.99138	1.08704e-09	1.21219e-07	8.96376
ENSCING00000019535	3.02673	3.35566	1.47864e-09	1.61148e-07	8.83014
ENSCING00000007653	3.04858	0.615901	2.45203e-08	1.97406e-06	7.61047
ENSCING00000023378	3.05924	-1.40865	7.455e-06	0.000274637	5.12755
ENSCING00000018885	3.06895	1.25316	4.21087e-09	4.21189e-07	8.37563
ENSCING00000018832	3.07485	-1.14996	2.64747e-06	0.000112035	5.57717
ENSCING00000022437	3.0754	2.07715	2.39639e-09	2.50317e-07	8.62044
ENSCING00000007703	3.08079	2.86716	1.0792e-09	1.21164e-07	8.9669
ENSCING00000018380	3.08251	2.13041	1.96764e-09	2.09509e-07	8.70605
ENSCING00000003561	3.08384	-0.16524	1.0108e-07	6.6997e-06	6.99533
ENSCING00000019106	3.08959	-0.67763	3.43339e-07	1.92084e-05	6.46428
ENSCING00000017270	3.08962	8.02672	4.29368e-10	4.99035e-08	9.36717
ENSCING00000012889	3.09974	-1.52946	1.15165e-05	0.000399303	4.93868
ENSCING00000024271	3.10909	-0.315234	1.18442e-07	7.57663e-06	6.92649
ENSCING00000004024	3.1095	-1.22803	3.63538e-06	0.000147055	5.43945
ENSCING00000022641	3.11665	3.61621	5.57908e-10	6.43895e-08	9.25344
ENSCING00000022518	3.11976	-0.260958	5.2467e-08	3.78129e-06	7.28011
ENSCING00000004528	3.12219	1.32739	2.68846e-09	2.73891e-07	8.5705
ENSCING00000018786	3.12474	6.53342	2.93756e-10	3.5388e-08	9.53201
ENSCING00000005303	3.12873	-0.434264	1.4189e-07	8.80357e-06	6.84805
ENSCING00000018896	3.1345	-0.650697	2.44189e-07	1.41905e-05	6.61227
ENSCING00000001386	3.14282	-0.548612	1.40014e-07	8.71999e-06	6.85383
ENSCING00000002507	3.14609	7.29131	2.2942e-10	2.84747e-08	9.63937
ENSCING00000024554	3.15085	-0.312645	5.52756e-08	3.96638e-06	7.25747
ENSCING00000002895	3.15433	2.28522	1.055e-09	1.20081e-07	8.97675
ENSCING00000018545	3.16152	1.71719	1.21229e-09	1.33384e-07	8.91639
ENSCING00000018310	3.16426	4.92946	2.25672e-10	2.84313e-08	9.64652
ENSCING00000014571	3.16562	-1.04624	1.49612e-06	6.91654e-05	5.82503
ENSCING00000006384	3.18321	-0.145673	7.04372e-08	4.88443e-06	7.1522
ENSCING00000009969	3.1843	2.82822	3.76633e-10	4.43997e-08	9.42408
ENSCING00000010008	3.20513	-0.317442	1.06699e-07	6.98093e-06	6.97184
ENSCING00000018308	3.24375	-1.2939	2.55648e-06	0.000109306	5.59236
ENSCING00000007855	3.25907	0.566546	5.43091e-09	5.29635e-07	8.26513
ENSCING00000008822	3.26187	7.5724	6.13728e-11	8.65724e-09	10.212
ENSCING00000018329	3.27185	2.57041	1.44682e-10	1.88018e-08	9.83959
ENSCING00000015232	3.2732	0.824983	1.07002e-09	1.20956e-07	8.97061
ENSCING00000005020	3.28339	-0.159884	3.10064e-08	2.44847e-06	7.50855
ENSCING00000017012	3.28874	-1.42026	2.46326e-06	0.000105594	5.60849
ENSCING00000019963	3.29929	0.277966	8.40324e-09	7.83543e-07	8.07555
ENSCING00000023798	3.30267	-0.919488	3.8892e-07	2.14673e-05	6.41014
ENSCING00000005840	3.30718	2.84232	1.00484e-10	1.34828e-08	9.9979
ENSCING00000008245	3.31275	-1.2157	1.08879e-06	5.25421e-05	5.96306
ENSCING00000023645	3.32734	-1.10737	5.40213e-07	2.86678e-05	6.26744
ENSCING00000005065	3.33099	-1.11155	4.64247e-07	2.52869e-05	6.33325
ENSCING00000009759	3.33407	2.95431	7.12202e-11	9.79516e-09	10.1474
ENSCING00000003677	3.34147	-0.889323	1.4334e-07	8.86025e-06	6.84363
ENSCING00000005928	3.34506	1.46622	2.1e-10	2.66603e-08	9.67778
ENSCING00000021861	3.34748	-2.23443	4.99192e-05	0.00137082	4.30173
ENSCING00000019326	3.36692	0.334562	2.52313e-09	2.61898e-07	8.59806
ENSCING00000004594	3.37011	-1.36181	1.41915e-06	6.65388e-05	5.84797
ENSCING00000020567	3.37897	-1.91969	1.01852e-05	0.00036306	4.99203
ENSCING00000014157	3.38667	-0.164501	1.44143e-08	1.26539e-06	7.84121
ENSCING00000008374	3.40218	2.00331	6.28881e-11	8.7958e-09	10.2014
ENSCING00000018152	3.40254	-1.40414	1.18451e-06	5.65005e-05	5.92646
ENSCING00000023462	3.41644	6.94865	1.04901e-11	1.78484e-09	10.9792
ENSCING00000000632	3.42654	-0.661286	4.93801e-08	3.60606e-06	7.30645
ENSCING00000004882	3.42671	0.589515	7.45217e-10	8.54101e-08	9.12772
ENSCING00000019131	3.43223	2.01876	5.35083e-11	7.81505e-09	10.2716
ENSCING00000010024	3.43233	0.210554	2.55748e-09	2.63804e-07	8.59219
ENSCING00000005501	3.4331	2.56368	3.94414e-11	5.81197e-09	10.404
ENSCING00000011346	3.43336	-2.05926	3.80039e-05	0.00110038	4.42017
ENSCING00000007944	3.45443	-0.919821	1.65442e-07	1.00017e-05	6.78135
ENSCING00000005475	3.46824	-1.72007	6.42768e-06	0.000241096	5.19195
ENSCING00000012352	3.46905	4.23918	9.16542e-12	1.59227e-09	11.0378
ENSCING00000013192	3.47039	4.04553	8.8146e-12	1.56426e-09	11.0548
ENSCING00000006923	3.4709	-1.50828	1.56233e-06	7.18239e-05	5.80623
ENSCING00000017432	3.47782	-0.816174	1.69459e-07	1.017e-05	6.77093
ENSCING00000005353	3.48542	3.80656	7.63901e-12	1.37037e-09	11.117
ENSCING00000009142	3.49166	3.36692	9.0433e-12	1.58777e-09	11.0437
ENSCING00000001184	3.50473	2.61915	1.2479e-11	2.08033e-09	10.9038
ENSCING00000018349	3.53386	1.74813	2.82812e-11	4.36218e-09	10.5485
ENSCING00000023943	3.55028	2.17951	1.6253e-11	2.63964e-09	10.7891
ENSCING00000019265	3.57501	-1.60815	2.63326e-06	0.00011172	5.57951
ENSCING00000021515	3.57568	3.07056	4.73745e-12	9.09149e-10	11.3245
ENSCING00000001393	3.57791	4.21348	2.55309e-12	5.07666e-10	11.5929
ENSCING00000004154	3.58352	5.64205	1.69563e-12	3.45491e-10	11.7707
ENSCING00000013769	3.62156	3.552	2.29615e-12	4.62142e-10	11.639
ENSCING00000014229	3.65159	7.12916	6.36699e-13	1.36468e-10	12.1961
ENSCING00000024832	3.66734	1.15198	3.36605e-11	5.0503e-09	10.4729
ENSCING00000022333	3.6743	2.05184	5.068e-12	9.61319e-10	11.2952
ENSCING00000009861	3.68436	5.9184	4.41554e-13	1.0264e-10	12.355
ENSCING00000012328	3.68881	-0.567198	1.5193e-08	1.3128e-06	7.81836
ENSCING00000009113	3.69208	4.77893	5.91525e-13	1.30167e-10	12.228
ENSCING00000017332	3.69297	-2.02384	4.80628e-06	0.000188864	5.31819
ENSCING00000014670	3.69494	-0.189616	2.36451e-09	2.4856e-07	8.62626
ENSCING00000002052	3.69872	-0.610491	1.35519e-08	1.20729e-06	7.868
ENSCING00000018789	3.69889	4.38753	5.60887e-13	1.25093e-10	12.2511
ENSCING00000013265	3.71296	1.40085	9.76809e-12	1.6793e-09	11.0102
ENSCING00000013299	3.71461	5.94139	3.15901e-13	7.66711e-11	12.5004
ENSCING00000007571	3.72029	-0.333312	3.15693e-09	3.19644e-07	8.50074
ENSCING00000006043	3.73715	3.42875	5.4268e-13	1.2269e-10	12.2655
ENSCING00000024967	3.73809	3.8613	4.66178e-13	1.06858e-10	12.3314
ENSCING00000020629	3.75183	-0.831661	2.0746e-08	1.71196e-06	7.68307
ENSCING00000001133	3.75881	-1.47974	4.90489e-07	2.65411e-05	6.30937
ENSCING00000004883	3.76097	-1.46962	6.00855e-07	3.10862e-05	6.22123
ENSCING00000008195	3.76158	0.188642	1.58497e-10	2.02778e-08	9.79998
ENSCING00000011440	3.79866	4.56624	1.5987e-13	4.12265e-11	12.7962
ENSCING00000003766	3.80606	-1.04606	6.49679e-08	4.58218e-06	7.1873
ENSCING00000002176	3.82916	0.179063	7.69166e-11	1.04912e-08	10.114
ENSCING00000016963	3.82946	1.29026	6.74938e-12	1.23769e-09	11.1707
ENSCING00000018685	3.83732	2.09469	7.26936e-13	1.53812e-10	12.1385
ENSCING00000020922	3.84614	-1.15739	8.3283e-08	5.67977e-06	7.07944
ENSCING00000019863	3.84757	-1.91122	1.44999e-06	6.76005e-05	5.83864
ENSCING00000020653	3.88525	-0.813993	5.40817e-09	5.29635e-07	8.26695
ENSCING00000011636	3.89361	0.648143	2.07338e-11	3.25895e-09	10.6833
ENSCING00000012697	3.90629	1.06213	3.6392e-12	7.06604e-10	11.439
ENSCING00000003559	3.9109	2.47765	2.22079e-13	5.63875e-11	12.6535
ENSCING00000005452	3.94728	5.27367	2.34453e-14	6.67141e-12	13.6299
ENSCING00000009182	3.97111	-1.30656	1.03395e-07	6.7985e-06	6.9855
ENSCING00000021123	3.97333	7.09451	1.2617e-14	3.88399e-12	13.899
ENSCING00000004219	3.99626	-1.27	7.12901e-08	4.9229e-06	7.14697
ENSCING00000025087	4.01193	3.58933	2.20594e-14	6.38717e-12	13.6564
ENSCING00000003128	4.05351	4.56257	7.86573e-15	2.49646e-12	14.1043
ENSCING00000013113	4.16911	0.812402	6.12734e-13	1.3306e-10	12.2127
ENSCING00000005310	4.20875	-1.09137	1.03064e-08	9.34601e-07	7.98689
ENSCING00000023431	4.21339	2.70809	4.27079e-15	1.4097e-12	14.3695
ENSCING00000019883	4.25953	4.16272	8.87421e-16	3.18391e-13	15.0519
ENSCING00000012478	4.26119	-0.0964911	2.06275e-11	3.25895e-09	10.6856
ENSCING00000012194	4.33678	2.22697	2.90646e-15	9.78943e-13	14.5366
ENSCING00000018044	4.33894	1.17653	6.05252e-14	1.61114e-11	13.2181
ENSCING00000012412	4.34292	4.51283	2.63015e-16	1.00949e-13	15.58
ENSCING00000018841	4.35722	1.16248	5.07386e-14	1.37277e-11	13.2947
ENSCING00000023380	4.36162	2.50874	1.29574e-15	4.54999e-13	14.8875
ENSCING00000000884	4.36912	7.438	8.51083e-17	3.69639e-14	16.07
ENSCING00000024268	4.44416	4.2314	7.86034e-17	3.50614e-14	16.1046
ENSCING00000011544	4.49787	5.98685	2.08671e-17	9.83973e-15	16.6805
ENSCING00000022307	4.5425	1.30844	1.63319e-14	4.81323e-12	13.787
ENSCING00000013718	4.63453	-1.12101	1.48415e-09	1.61148e-07	8.82852
ENSCING00000009839	4.72175	3.49153	4.90733e-18	2.45426e-15	17.3092
ENSCING00000021819	4.72278	1.66689	5.15917e-16	1.93516e-13	15.2874
ENSCING00000018485	4.82547	3.17245	2.49112e-18	1.41771e-15	17.6036
ENSCING00000004078	4.86959	2.62513	5.68198e-18	2.7581e-15	17.2455
ENSCING00000004795	4.88081	3.86612	7.67178e-19	5.0646e-16	18.1151
ENSCING00000023710	4.91235	2.77294	2.93708e-18	1.56366e-15	17.5321
ENSCING00000018586	4.93125	0.862535	8.03266e-16	2.94602e-13	15.0951
ENSCING00000020023	5.0407	5.21299	2.92596e-20	2.29953e-17	19.5337
ENSCING00000015249	5.10226	-0.764602	1.12136e-11	1.88847e-09	10.9503
ENSCING00000020440	5.19058	-0.0181779	4.21761e-14	1.17979e-11	13.3749
ENSCING00000023683	5.30628	7.08545	5.2986e-22	4.85822e-19	21.2758
ENSCING00000024639	5.35998	2.47113	7.06199e-20	5.06744e-17	19.1511
ENSCING00000007461	5.50555	0.507173	2.58294e-16	1.00949e-13	15.5879
ENSCING00000016349	5.66005	1.06812	2.21892e-18	1.3079e-15	17.6539
ENSCING00000007419	5.72624	5.56306	3.5563e-24	3.91288e-21	23.449
ENSCING00000019440	5.94998	4.17542	1.90588e-24	2.24676e-21	23.7199
ENSCING00000005668	6.0071	5.54772	9.75369e-26	1.46341e-22	25.0108
ENSCING00000000183	6.13944	3.6596	5.81597e-25	7.9989e-22	24.2354
ENSCING00000004757	6.18952	7.36736	4.0741e-27	8.27814e-24	26.39
ENSCING00000011328	6.30876	1.91106	1.17023e-22	1.13608e-19	21.9317
ENSCING00000013101	6.51266	3.3251	3.24077e-26	5.34857e-23	25.4894
ENSCING00000022292	6.59497	6.25739	2.88767e-29	7.943e-26	28.5395
ENSCING00000014839	6.80539	0.825102	1.92205e-20	1.58608e-17	19.7162
ENSCING00000011242	7.34724	2.4816	1.94393e-27	4.58324e-24	26.7113
ENSCING00000017547	7.38593	1.43832	9.98704e-24	1.03016e-20	23.0006
ENSCING00000004386	7.52572	1.57117	1.57299e-24	1.99697e-21	23.8033
ENSCING00000019262	7.59344	2.87524	2.84499e-29	7.943e-26	28.5459
ENSCING00000014840	7.96436	1.95399	4.51425e-27	8.27814e-24	26.3454
ENSCING00000003231	8.01373	4.00653	1.9731e-33	1.6282e-29	32.7049

## Sheet: cytocrome all
					logFC	logCPM	PValue	adj	logPvalue
ENSCING00000022975	100182370	Ciona intestinalis	cytochrome b-245 light chain(LOC100182370)		-0.454135	5.39329	0.322823	0.730446	0.491035
ENSCING00000019752	100177991	Ciona intestinalis	cytochrome b-c1 complex subunit 2, mitochondrial-like(LOC100177991)		-0.0739115	7.50303	0.87171	1	0.0596278
ENSCING00000024265	100187030	Ciona intestinalis	cytochrome b-c1 complex subunit 6, mitochondrial-like(LOC100187030)		-0.0186852	6.45597	0.96775	1	0.014237
ENSCING00000019861	100180671	Ciona intestinalis	cytochrome b-c1 complex subunit 8-like(LOC100180671)		0.233443	6.47589	0.610244	0.913587	0.214497
ENSCING00000009398	100177491	Ciona intestinalis	cytochrome b-c1 complex subunit Rieske, mitochondrial-like(LOC100177491)		0.0267736	7.44011	0.953447	1	0.0207033
ENSCING00000025204	806121	Ciona intestinalis	cytochrome b(CYTB)		0.351255	2.44401	0.452921	0.836598	0.343978
ENSCING00000006720	100176001	Ciona intestinalis	cytochrome b5 domain-containing protein 1-like(LOC100176001)		0.500447	4.64008	0.276885	0.683103	0.557701
ENSCING00000008625	100178699	Ciona intestinalis	cytochrome b5 reductase 4-like(LOC100178699)		-0.0706301	3.48616	0.880336	1	0.0553513
ENSCING00000002166	100183973	Ciona intestinalis	cytochrome b5-like(LOC100183973)		-0.342774	6.80108	0.454214	0.837901	0.342739
ENSCING00000009098	100181837	Ciona intestinalis	cytochrome b561 domain-containing protein 2(LOC100181837)		-0.529143	3.67793	0.25302	0.655706	0.596845
ENSCING00000002084	493872	Ciona intestinalis	cytochrome b561(cytb561)		-0.529143	3.67793	0.25302	0.655706	0.596845
ENSCING00000006447	100178530	Ciona intestinalis	cytochrome c oxidase assembly factor 7-like(LOC100178530)		0.0965741	3.02688	0.836063	0.990062	0.0777611
ENSCING00000000724	100179184	Ciona intestinalis	cytochrome c oxidase assembly protein COX15 homolog(LOC100179184)		0.250491	5.73845	0.584837	0.90494	0.232965
ENSCING00000024777	100185391	Ciona intestinalis	cytochrome c oxidase copper chaperone(LOC100185391)		-1.65951	5.31943	0.000415671	0.00780459	3.38125
ENSCING00000022374	100178510	Ciona intestinalis	cytochrome c oxidase subunit 4 isoform 1, mitochondrial-like(LOC100178510)		0.0323864	7.12252	0.94371	1	0.0251614
ENSCING00000015350	100181337	Ciona intestinalis	cytochrome c oxidase subunit 5A, mitochondrial-like(LOC100181337)		-0.111812	7.53264	0.806937	0.981027	0.0931605
ENSCING00000019252	100181796	Ciona intestinalis	cytochrome c oxidase subunit 6A, mitochondrial(LOC100181796)		0.107172	6.87562	0.814911	0.98384	0.0888898
ENSCING00000011872	100176143	Ciona intestinalis	cytochrome c oxidase subunit 6C-like(LOC100176143)		0.0976626	6.84251	0.831093	0.989584	0.0803503
ENSCING00000025226	806118	Ciona intestinalis	cytochrome c oxidase subunit I(COX1)		-0.0267336	1.51813	0.961018	1	0.0172685
ENSCING00000025203	806119	Ciona intestinalis	cytochrome c oxidase subunit II(COX2)		-0.294079	-0.409709	0.592056	0.908496	0.227637
ENSCING00000025210	806120	Ciona intestinalis	cytochrome c oxidase subunit III(COX3)		0.0365073	3.84415	0.938496	1	0.0275676
ENSCING00000009267	100181858	Ciona intestinalis	cytochrome c-type heme lyase(LOC100181858)		0.0372316	4.73822	0.936232	1	0.0286167
ENSCING00000019658	100184986	Ciona intestinalis	cytochrome c, somatic(LOC100184986)		-0.83946	7.12438	0.0683525	0.326038	1.16525
ENSCING00000020302	100184295	Ciona intestinalis	cytochrome c1, heme protein, mitochondrial-like(LOC100184295)		0.0470145	6.66907	0.918302	1	0.0370145
ENSCING00000011877	100178411	Ciona intestinalis	cytochrome P450 10-like(LOC100178411)		0.218836	1.79544	0.639533	0.925434	0.194137
ENSCING00000011876	100180823	Ciona intestinalis	cytochrome P450 10-like(LOC100180823)		0.125162	4.4343	0.785565	0.973306	0.104818
ENSCING00000022976	100181843	Ciona intestinalis	cytochrome P450 1A1-like(LOC100181843)		1.0085	-3.18739	0.335357	0.742906	0.474493
ENSCING00000000085	100182667	Ciona intestinalis	cytochrome P450 1A1-like(LOC100182667)		0.064647	3.98824	0.887401	1	0.0518803
ENSCING00000006203	100185121	Ciona intestinalis	cytochrome P450 1A1-like(LOC100185121)		-0.370669	3.0323	0.427954	0.821999	0.368603
ENSCING00000009408	100185377	Ciona intestinalis	cytochrome P450 1A2-like(LOC100185377)		0.00378342	3.96229	0.994256	1	0.0025019
ENSCING00000022175	100182014	Ciona intestinalis	cytochrome P450 1B1-like(LOC100182014)		0.39461	1.98141	0.395109	0.795268	0.403283
ENSCING00000004832	100185941	Ciona intestinalis	cytochrome P450 26A1-like(LOC100185941)		-0.0170492	4.57755	0.970119	1	0.0131751
ENSCING00000004829	100187485	Ciona intestinalis	cytochrome P450 26B1(LOC100187485)		-0.149098	5.85606	0.745243	0.963933	0.127702
ENSCING00000020779	100175375	Ciona intestinalis	cytochrome P450 2B19-like(LOC100175375)		1.36624	0.528523	0.00745491	0.0742074	2.12756
ENSCING00000020006	100179200	Ciona intestinalis	cytochrome P450 2B19(LOC100179200)		-0.0866734	6.08771	0.85014	0.996006	0.0705097
ENSCING00000023704	101242210	Ciona intestinalis	cytochrome P450 2C13, male-specific-like(LOC101242210)	up	2.32628	-0.954065	7.85304e-05	0.00197873	4.10496
ENSCING00000004497	100176027	Ciona intestinalis	cytochrome P450 2C13, male-specific(LOC100176027)		0.387008	5.69096	0.398751	0.796441	0.399298
ENSCING00000017257	100178143	Ciona intestinalis	cytochrome P450 2C15-like(LOC100178143)		0.611766	4.54186	0.184549	0.564036	0.733889
ENSCING00000014704	100186646	Ciona intestinalis	cytochrome P450 2C15-like(LOC100186646)	up	2.08036	0.149883	5.86624e-05	0.00155154	4.23164
ENSCING00000024629	100185636	Ciona intestinalis	cytochrome P450 2C23(LOC100185636)		0.301468	3.06465	0.515802	0.874993	0.287517
ENSCING00000004779	100183637	Ciona intestinalis	cytochrome P450 2C3-like(LOC100183637)		0.423307	2.9886	0.363831	0.769011	0.4391
ENSCING00000007269	100179321	Ciona intestinalis	cytochrome P450 2C31(LOC100179321)		0.652962	3.04928	0.163076	0.529074	0.787611
ENSCING00000012488	100176578	Ciona intestinalis	cytochrome P450 2C42-like(LOC100176578)		0.271974	3.67279	0.555923	0.889696	0.254985
ENSCING00000013919	100184869	Ciona intestinalis	cytochrome P450 2C42-like(LOC100184869)	down	-3.45841	7.38984	6.2841e-12	1.16531e-09	11.2018
ENSCING00000022161	100179331	Ciona intestinalis	cytochrome P450 2D28-like(LOC100179331)		-0.077634	3.28198	0.87028	1	0.0603408
ENSCING00000004650	100180575	Ciona intestinalis	cytochrome P450 2H2-like(LOC100180575)		-1.70274	-2.62463	0.0412247	0.237146	1.38484
ENSCING00000014156	100180361	Ciona intestinalis	cytochrome P450 2J2(LOC100180361)		-0.955162	1.98043	0.044858	0.249945	1.34816
ENSCING00000017012	100175185	Ciona intestinalis	cytochrome P450 2J6-like(LOC100175185)	up	3.28874	-1.42026	2.46326e-06	0.000105594	5.60849
ENSCING00000009201	100182785	Ciona intestinalis	cytochrome P450 2J6-like(LOC100182785)	up	2.81573	2.76706	2.01835e-08	1.67391e-06	7.695
ENSCING00000008301	100184504	Ciona intestinalis	cytochrome P450 2J6-like(LOC100184504)	up	2.76274	-0.0968296	6.95496e-07	3.48889e-05	6.15771
ENSCING00000012229	100175831	Ciona intestinalis	cytochrome P450 2U1-like(LOC100175831)	down	-2.01346	1.66564	4.09971e-05	0.00117672	4.38725
ENSCING00000011905	100181518	Ciona intestinalis	cytochrome P450 2U1-like(LOC100181518)		1.21168	2.2629	0.0106082	0.095846	1.97436
ENSCING00000016274	100181554	Ciona intestinalis	cytochrome P450 2U1-like(LOC100181554)	down	-1.89481	8.68106	6.07533e-05	0.00159661	4.21643
ENSCING00000009298	100182684	Ciona intestinalis	cytochrome P450 2U1-like(LOC100182684)	down	-2.61106	5.30394	7.82083e-08	5.37812e-06	7.10675
ENSCING00000024114	100184564	Ciona intestinalis	cytochrome P450 2U1-like(LOC100184564)		1.44777	1.65317	0.00276099	0.035366	2.55894
ENSCING00000010618	100185839	Ciona intestinalis	cytochrome P450 2U1-like(LOC100185839)		0.432836	3.06934	0.351651	0.758548	0.453888
ENSCING00000005903	100185251	Ciona intestinalis	cytochrome P450 2U1(LOC100185251)	up	1.51185	0.613849	0.00272153	0.0350087	2.56519
ENSCING00000022675	100182809	Ciona intestinalis	cytochrome P450 3A14(LOC100182809)		-1.14251	4.14892	0.0141219	0.116211	1.85011
ENSCING00000004714	100182965	Ciona intestinalis	cytochrome P450 4B1-like(LOC100182965)	up	2.25153	1.66981	6.11744e-06	0.000231035	5.21343
ENSCING00000012965	100184279	Ciona intestinalis	cytochrome P450 4F22-like(LOC100184279)		-0.691207	3.20059	0.136768	0.48476	0.864017
ENSCING00000014646	100181326	Ciona intestinalis	cytochrome P450 4F4-like(LOC100181326)		0.817511	-2.59743	0.346231	0.753554	0.460634
ENSCING00000022988	100182109	Ciona intestinalis	cytochrome P450 4F4-like(LOC100182109)	up	1.90318	0.531831	0.00020842	0.00440995	3.68106
ENSCING00000006567	100186171	Ciona intestinalis	cytochrome P450 4F6-like(LOC100186171)	up	2.22894	2.87892	4.96988e-06	0.000194829	5.30365
ENSCING00000006360	100180750	Ciona intestinalis	cytochrome P450 4V2(LOC100180750)		0.685252	3.66265	0.138835	0.488187	0.857502
ENSCING00000006703	100183395	Ciona intestinalis	cytochrome P450 4V2(LOC100183395)		0.924802	4.03534	0.0458109	0.253713	1.33903
ENSCING00000023519	100169893	Ciona intestinalis	cytochrome P450 CYP3-like member 2(LOC100169893)		-0.665511	5.52626	0.148138	0.504513	0.829333
ENSCING00000022303	100169894	Ciona intestinalis	cytochrome P450 CYP3-like member 3(LOC100169894)		-0.525858	4.92152	0.252748	0.655706	0.597312

## Sheet: mirna-target cyto
>ENSCINT00000009781.3_179	>cin-miR-183-5p	-19.9101	Target
>ENSCINT00000018897.3_243	>cin-miR-92d-3p	-19.2893	Target
>ENSCINT00000009781.3_788	>cin-miR-92e-5p	-19.1034	Target
>ENSCINT00000013487.2_549	>cin-miR-4119-3p	-17.7322	Target
>ENSCINT00000026704.2_707	>cin-miR-4001b-5p	-16.9686	Target
>ENSCINT00000013487.2_45	>cin-miR-4085-5p	-15.8835	Target
>ENSCINT00000025605.2_328	>cin-miR-133-3p	-15.8111	Target
>ENSCINT00000012200.3_740	>cin-miR-92d-5p	-15.7517	Target
>ENSCINT00000032019.1_1467	>cin-miR-7-5p	-15.7468	Target
>ENSCINT00000029337.2_99	>cin-miR-184	-15.3418	Target
>ENSCINT00000026704.2_807	>cin-miR-5596b-3p	-15.2626	Target
>ENSCINT00000012200.3_1062	>cin-miR-4083-5p	-15.1854	Target
>ENSCINT00000026704.2_1173	>cin-miR-4075-5p	-15.0227	Target
>ENSCINT00000025605.2_328	>cin-let-7d-3p	-14.9818	Target
>ENSCINT00000029337.2_1279	>cin-miR-4053-5p	-14.9806	Target
>ENSCINT00000013487.2_719	>cin-miR-4200-3p	-14.8876	Target
>ENSCINT00000032019.1_893	>cin-miR-4180-5p	-14.7569	Target
>ENSCINT00000032019.1_1222	>cin-miR-92e-5p	-14.6968	Target
>ENSCINT00000018897.3_1310	>cin-miR-4046-5p	-14.6269	Target
>ENSCINT00000029337.2_679	>cin-miR-4001c-3p	-14.5784	Target
>ENSCINT00000025605.2_835	>cin-miR-5611-5p	-14.494	Target
>ENSCINT00000029337.2_1277	>cin-miR-5596b-3p	-14.4753	Target
>ENSCINT00000026704.2_468	>cin-let-7f-5p	-14.4267	Target
>ENSCINT00000012200.3_1346	>cin-miR-4148-5p	-14.3871	Target
>ENSCINT00000032019.1_447	>cin-miR-200-5p	-14.2108	Target
>ENSCINT00000032019.1_491	>cin-miR-4019-3p	-13.9829	Target
>ENSCINT00000013487.2_844	>cin-miR-4104-5p	-13.8856	Target
>ENSCINT00000026704.2_969	>cin-miR-4121-3p	-13.8779	Target
>ENSCINT00000018897.3_443	>cin-miR-4009a-5p	-13.849	Target
>ENSCINT00000025605.2_1038	>cin-miR-4031-3p	-13.8021	Target
>ENSCINT00000029337.2_813	>cin-miR-5606-5p	-13.7796	Target
>ENSCINT00000029337.2_47	>cin-miR-4001b-5p	-13.7638	Target
>ENSCINT00000025605.2_378	>cin-miR-4203-3p	-13.7373	Target
>ENSCINT00000012200.3_519	>cin-miR-4077d-5p	-13.7236	Target
>ENSCINT00000012200.3_632	>cin-miR-5605-3p	-13.7167	Target
>ENSCINT00000009791.3_510	>cin-miR-4207-3p	-13.7088	Target
>ENSCINT00000013487.2_1394	>cin-miR-4148-5p	-13.6463	Target
>ENSCINT00000025605.2_709	>cin-miR-4064-5p	-13.6018	Target
>ENSCINT00000012200.3_632	>cin-miR-5596b-3p	-13.597	Target
>ENSCINT00000012200.3_108	>cin-miR-4051-5p	-13.5454	Target
>ENSCINT00000013487.2_597	>cin-miR-4137-3p	-13.5402	Target
>ENSCINT00000032019.1_724	>cin-miR-4013b-3p	-13.5068	Target
>ENSCINT00000029337.2_662	>cin-miR-5604-3p	-13.453	Target
>ENSCINT00000025605.2_1036	>cin-miR-4099-5p	-13.44	Target
>ENSCINT00000009791.3_237	>cin-miR-92e-5p	-13.3638	Target
>ENSCINT00000018897.3_1045	>cin-miR-92b-3p	-13.355	Target
>ENSCINT00000032019.1_262	>cin-miR-5609-5p	-13.3521	Target
>ENSCINT00000013487.2_730	>cin-miR-4200-3p	-13.3377	Target
>ENSCINT00000013487.2_121	>cin-miR-4065-3p	-13.3233	Target
>ENSCINT00000029337.2_1277	>cin-miR-5605-3p	-13.3165	Target
>ENSCINT00000029337.2_717	>cin-let-7a-1-3p	-13.3095	Target
>ENSCINT00000029337.2_1243	>cin-miR-5596b-3p	-13.2835	Target
>ENSCINT00000029337.2_948	>cin-miR-4052-5p	-13.272	Target
>ENSCINT00000009781.3_729	>cin-miR-4012-5p	-13.2519	Target
>ENSCINT00000009791.3_551	>cin-miR-4203-3p	-13.091	Target
>ENSCINT00000012200.3_604	>cin-miR-5596a-3p	-13.0625	Target
>ENSCINT00000013487.2_953	>cin-miR-4011a-5p	-13.0484	Target
>ENSCINT00000018897.3_668	>cin-miR-4036-3p	-13.0285	Target
>ENSCINT00000032019.1_1398	>cin-miR-4152-5p	-12.9905	Target
>ENSCINT00000032019.1_1115	>cin-miR-4006d-5p	-12.987	Target
>ENSCINT00000032019.1_1115	>cin-miR-4006f-5p	-12.9614	Target
>ENSCINT00000018897.3_702	>cin-miR-4009b-5p	-12.9497	Target
>ENSCINT00000013487.2_764	>cin-miR-4148-5p	-12.938	Target
>ENSCINT00000026704.2_530	>cin-miR-5596a-3p	-12.9204	Target
>ENSCINT00000032019.1_99	>cin-miR-4019-5p	-12.9051	Target
>ENSCINT00000012200.3_446	>cin-miR-5603-3p	-12.8828	Target
>ENSCINT00000012200.3_51	>cin-miR-4116-5p	-12.852	Target
>ENSCINT00000025605.2_414	>cin-miR-4004-5p	-12.8273	Target
>ENSCINT00000012200.3_193	>cin-miR-4076-3p	-12.8214	Target
>ENSCINT00000026704.2_1491	>cin-miR-4083-5p	-12.7993	Target
>ENSCINT00000009791.3_552	>cin-let-7d-5p	-12.7816	Target
>ENSCINT00000032019.1_26	>cin-miR-4219-5p	-12.7496	Target
>ENSCINT00000018897.3_848	>cin-miR-4185-3p	-12.7428	Target
>ENSCINT00000013487.2_1391	>cin-miR-4187-5p	-12.7302	Target
>ENSCINT00000018897.3_450	>cin-miR-4143-3p	-12.7199	Target
>ENSCINT00000018897.3_1476	>cin-miR-196-3p	-12.7132	Target
>ENSCINT00000026704.2_650	>cin-miR-4085-3p	-12.6798	Target
>ENSCINT00000018897.3_1084	>cin-miR-4047-3p	-12.6731	Target
>ENSCINT00000012200.3_1133	>cin-let-7d-5p	-12.6512	Target
>ENSCINT00000026704.2_327	>cin-miR-4133-3p	-12.649	Target
>ENSCINT00000032019.1_723	>cin-miR-5606-5p	-12.6349	Target
>ENSCINT00000032019.1_954	>cin-miR-5596b-5p	-12.6349	Target
>ENSCINT00000029337.2_993	>cin-miR-4001b-2-3p	-12.6301	Target
>ENSCINT00000032019.1_305	>cin-miR-219-3p	-12.5959	Target
>ENSCINT00000018897.3_556	>cin-miR-4131-5p	-12.5945	Target
>ENSCINT00000025605.2_1357	>cin-miR-5596b-3p	-12.581	Target
>ENSCINT00000026704.2_703	>cin-miR-4001g-3p	-12.5435	Target
>ENSCINT00000026704.2_1208	>cin-miR-4005c-5p	-12.5325	Target
>ENSCINT00000013487.2_1388	>cin-miR-4148-5p	-12.5021	Target
>ENSCINT00000018897.3_1371	>cin-miR-4058-5p	-12.5014	Target
>ENSCINT00000013487.2_963	>cin-miR-4152-5p	-12.5001	Target
>ENSCINT00000032019.1_1411	>cin-miR-4088-5p	-12.4692	Target
>ENSCINT00000029337.2_464	>cin-miR-4200-5p	-12.4597	Target
>ENSCINT00000012200.3_1354	>cin-miR-672	-12.4535	Target
>ENSCINT00000012200.3_1198	>cin-miR-92e-5p	-12.4512	Target
>ENSCINT00000012200.3_976	>cin-miR-4045-5p	-12.4288	Target
>ENSCINT00000026704.2_707	>cin-miR-4001h-5p	-12.4118	Target
>ENSCINT00000018897.3_1138	>cin-miR-5596a-3p	-12.4081	Target
>ENSCINT00000012200.3_360	>cin-miR-92d-3p	-12.3971	Target
>ENSCINT00000029337.2_50	>cin-miR-4058-5p	-12.3672	Target
>ENSCINT00000029337.2_721	>cin-miR-4139-3p	-12.3557	Target
>ENSCINT00000032019.1_104	>cin-miR-5596b-3p	-12.3305	Target
>ENSCINT00000013487.2_29	>cin-miR-4070-5p	-12.3106	Target
>ENSCINT00000029337.2_1141	>cin-miR-4085-3p	-12.293	Target
>ENSCINT00000025605.2_616	>cin-miR-4036-3p	-12.2894	Target
>ENSCINT00000013487.2_703	>cin-miR-4150-5p	-12.2868	Target
>ENSCINT00000029337.2_814	>cin-miR-4056-5p	-12.2587	Target
>ENSCINT00000025605.2_1298	>cin-miR-5596b-3p	-12.2422	Target
>ENSCINT00000012200.3_1325	>cin-miR-4148-5p	-12.2357	Target
>ENSCINT00000026704.2_924	>cin-miR-4121-3p	-12.1991	Target
>ENSCINT00000025605.2_1339	>cin-miR-5609-5p	-12.1619	Target
>ENSCINT00000018897.3_1095	>cin-miR-5607-5p	-12.15	Target
>ENSCINT00000018897.3_1273	>cin-miR-1473-3p	-12.148	Target
>ENSCINT00000018897.3_701	>cin-miR-4125-5p	-12.1454	Target
>ENSCINT00000026704.2_29	>cin-miR-5612-5p	-12.1333	Target
>ENSCINT00000032019.1_1222	>cin-miR-92b-5p	-12.1048	Target
>ENSCINT00000026704.2_707	>cin-miR-4001a-5p	-12.1004	Target
>ENSCINT00000009791.3_490	>cin-miR-5607-5p	-12.0871	Target
>ENSCINT00000018897.3_1045	>cin-miR-92a-3p	-12.0798	Target
>ENSCINT00000012200.3_756	>cin-miR-5599-5p	-12.0383	Target
>ENSCINT00000012200.3_1041	>cin-miR-672	-12.0257	Target
>ENSCINT00000032019.1_990	>cin-miR-4020b-3p	-12.0094	Target
>ENSCINT00000018897.3_240	>cin-miR-4001a-5p	-11.9757	Target
>ENSCINT00000013487.2_1204	>cin-miR-4055-3p	-11.9579	Target
>ENSCINT00000018897.3_457	>cin-miR-4143-3p	-11.9407	Target
>ENSCINT00000029337.2_600	>cin-miR-4121-3p	-11.8845	Target
>ENSCINT00000013487.2_906	>cin-miR-4076-3p	-11.8529	Target
>ENSCINT00000026704.2_447	>cin-miR-4091-5p	-11.8438	Target
>ENSCINT00000029337.2_207	>cin-miR-4006d-3p	-11.8292	Target
>ENSCINT00000029337.2_208	>cin-miR-4006d-3p	-11.8268	Target
>ENSCINT00000025605.2_745	>cin-let-7d-5p	-11.8234	Target
>ENSCINT00000009781.3_500	>cin-miR-219-3p	-11.8198	Target
>ENSCINT00000029337.2_335	>cin-miR-92c-3p	-11.8067	Target
>ENSCINT00000009781.3_20	>cin-miR-4045-5p	-11.7915	Target
>ENSCINT00000009781.3_697	>cin-miR-4003c-3p	-11.7725	Target
>ENSCINT00000032019.1_889	>cin-miR-5606-5p	-11.7523	Target
>ENSCINT00000029337.2_702	>cin-miR-5601-5p	-11.7483	Target
>ENSCINT00000032019.1_1054	>cin-miR-4000g-3p	-11.7406	Target
>ENSCINT00000029337.2_34	>cin-miR-5612-5p	-11.7346	Target
>ENSCINT00000032019.1_1220	>cin-miR-4187-5p	-11.7251	Target
>ENSCINT00000032019.1_720	>cin-miR-4013b-3p	-11.7148	Target
>ENSCINT00000012200.3_123	>cin-miR-5596b-3p	-11.7148	Target
>ENSCINT00000029337.2_120	>cin-miR-4037-3p	-11.7046	Target
>ENSCINT00000029337.2_62	>cin-miR-4053-5p	-11.6849	Target
>ENSCINT00000026704.2_649	>cin-miR-4181-5p	-11.672	Target
>ENSCINT00000032019.1_1271	>cin-miR-4000a-2-3p	-11.6493	Target
>ENSCINT00000032019.1_449	>cin-miR-1473-5p	-11.644	Target
>ENSCINT00000026704.2_635	>cin-miR-4020b-3p	-11.6409	Target
>ENSCINT00000009791.3_45	>cin-miR-4085-3p	-11.6195	Target
>ENSCINT00000012200.3_121	>cin-miR-5596a-3p	-11.6183	Target
>ENSCINT00000026704.2_1355	>cin-miR-4008c-5p	-11.5862	Target
>ENSCINT00000026704.2_1355	>cin-miR-4008b-5p	-11.5862	Target
>ENSCINT00000032019.1_315	>cin-miR-4105-5p	-11.5845	Target
>ENSCINT00000025605.2_521	>cin-miR-4148-5p	-11.5658	Target
>ENSCINT00000018897.3_510	>cin-miR-4117-5p	-11.5558	Target
>ENSCINT00000018897.3_223	>cin-miR-125-3p	-11.5487	Target
>ENSCINT00000018897.3_641	>cin-miR-4127-3p	-11.5439	Target
>ENSCINT00000012200.3_362	>cin-miR-4102-5p	-11.541	Target
>ENSCINT00000009781.3_378	>cin-miR-196-3p	-11.5281	Target
>ENSCINT00000032019.1_652	>cin-miR-4020b-5p	-11.5041	Target
>ENSCINT00000013487.2_283	>cin-miR-5596a-3p	-11.4883	Target
>ENSCINT00000032019.1_787	>cin-miR-4009b-5p	-11.4798	Target
>ENSCINT00000026704.2_987	>cin-miR-4011a-5p	-11.4741	Target
>ENSCINT00000032019.1_723	>cin-miR-4128-3p	-11.47	Target
>ENSCINT00000013487.2_1236	>cin-miR-4075-5p	-11.451	Target
>ENSCINT00000012200.3_563	>cin-miR-4090-3p	-11.4505	Target
>ENSCINT00000025605.2_1411	>cin-miR-4138-5p	-11.4497	Target
>ENSCINT00000029337.2_772	>cin-miR-4121-3p	-11.4452	Target
>ENSCINT00000013487.2_537	>cin-miR-4009b-5p	-11.4357	Target
>ENSCINT00000032019.1_490	>cin-miR-4058-5p	-11.4296	Target
>ENSCINT00000009781.3_527	>cin-let-7e	-11.406	Target
>ENSCINT00000032019.1_487	>cin-let-7a-1-3p	-11.4042	Target
>ENSCINT00000009791.3_285	>cin-miR-4073-5p	-11.4032	Target
>ENSCINT00000012200.3_303	>cin-miR-4035-3p	-11.4025	Target
>ENSCINT00000013487.2_1617	>cin-miR-5596a-3p	-11.3952	Target
>ENSCINT00000025605.2_476	>cin-miR-4203-3p	-11.3852	Target
>ENSCINT00000029337.2_47	>cin-miR-4019-5p	-11.3764	Target
>ENSCINT00000018897.3_883	>cin-miR-4038-3p	-11.3632	Target
>ENSCINT00000032019.1_1126	>cin-miR-4207-3p	-11.3559	Target
>ENSCINT00000026704.2_1067	>cin-miR-5596a-3p	-11.355	Target
>ENSCINT00000009781.3_251	>cin-miR-4001h-5p	-11.3506	Target
>ENSCINT00000018897.3_22	>cin-miR-4212-3p	-11.3505	Target
>ENSCINT00000029337.2_688	>cin-miR-5606-3p	-11.3494	Target
>ENSCINT00000029337.2_849	>cin-miR-5612-5p	-11.3308	Target
>ENSCINT00000025605.2_1242	>cin-miR-4105-5p	-11.3285	Target
>ENSCINT00000009781.3_374	>cin-miR-196-3p	-11.3242	Target
>ENSCINT00000018897.3_1128	>cin-miR-4001f-3p	-11.3241	Target
>ENSCINT00000012200.3_427	>cin-miR-4019-3p	-11.3182	Target
>ENSCINT00000012200.3_665	>cin-miR-5609-5p	-11.3142	Target
>ENSCINT00000025605.2_823	>cin-miR-5611-5p	-11.3066	Target
>ENSCINT00000012200.3_1016	>cin-miR-5605-3p	-11.2985	Target
>ENSCINT00000025605.2_1296	>cin-miR-5596a-3p	-11.2961	Target
>ENSCINT00000026704.2_1264	>cin-miR-196-3p	-11.2896	Target
>ENSCINT00000009781.3_423	>cin-miR-4002-3p	-11.2888	Target
>ENSCINT00000009781.3_202	>cin-miR-4077a-5p	-11.264	Target
>ENSCINT00000032019.1_372	>cin-miR-4187-5p	-11.2537	Target
>ENSCINT00000032019.1_379	>cin-miR-4043-3p	-11.2536	Target
>ENSCINT00000018897.3_1307	>cin-miR-4087-3p	-11.2296	Target
>ENSCINT00000026704.2_528	>cin-miR-4037-3p	-11.2244	Target
>ENSCINT00000013487.2_1366	>cin-miR-4051-5p	-11.2141	Target
>ENSCINT00000012200.3_1159	>cin-miR-3575-5p	-11.2109	Target
>ENSCINT00000009781.3_385	>cin-let-7f-5p	-11.2085	Target
>ENSCINT00000018897.3_346	>cin-miR-4009b-5p	-11.2052	Target
>ENSCINT00000026704.2_891	>cin-miR-4078-5p	-11.1922	Target
>ENSCINT00000018897.3_170	>cin-miR-4053-5p	-11.1656	Target
>ENSCINT00000009781.3_165	>cin-let-7e	-11.1548	Target
>ENSCINT00000012200.3_960	>cin-let-7a-5p	-11.15	Target
>ENSCINT00000012200.3_447	>cin-miR-5607-3p	-11.134	Target
>ENSCINT00000012200.3_344	>cin-miR-4004-5p	-11.1106	Target
>ENSCINT00000012200.3_313	>cin-miR-672	-11.1016	Target
>ENSCINT00000012200.3_340	>cin-miR-4001f-5p	-11.0729	Target
>ENSCINT00000013487.2_477	>cin-miR-4050-3p	-11.0659	Target
>ENSCINT00000012200.3_990	>cin-let-7f-5p	-11.0637	Target
>ENSCINT00000018897.3_523	>cin-miR-4131-5p	-11.0619	Target
>ENSCINT00000013487.2_298	>cin-miR-4085-3p	-11.0524	Target
>ENSCINT00000026704.2_703	>cin-miR-4001e-5p	-11.0495	Target
>ENSCINT00000009781.3_193	>cin-miR-4099-5p	-11.0489	Target
>ENSCINT00000012200.3_900	>cin-let-7a-1-3p	-11.0395	Target
>ENSCINT00000018897.3_748	>cin-miR-5599-5p	-11.0238	Target
>ENSCINT00000009781.3_20	>cin-miR-4088-5p	-11.0121	Target
>ENSCINT00000026704.2_1074	>cin-miR-4056-3p	-11.0097	Target
>ENSCINT00000029337.2_851	>cin-miR-5612-5p	-11.0095	Target
>ENSCINT00000018897.3_645	>cin-miR-4050-3p	-11.0046	Target
>ENSCINT00000012200.3_116	>cin-miR-5596a-3p	-11.0036	Target
>ENSCINT00000018897.3_240	>cin-miR-4001h-5p	-10.9871	Target
>ENSCINT00000009791.3_431	>cin-miR-4165-3p	-10.9801	Target
>ENSCINT00000013487.2_275	>cin-miR-5596b-3p	-10.9711	Target
>ENSCINT00000025605.2_1298	>cin-miR-5605-3p	-10.9694	Target
>ENSCINT00000009781.3_484	>cin-miR-4183-5p	-10.9689	Target
>ENSCINT00000009791.3_340	>cin-let-7b-5p	-10.9646	Target
>ENSCINT00000009781.3_544	>cin-miR-4191-5p	-10.9473	Target
>ENSCINT00000012200.3_185	>cin-miR-4074-3p	-10.9342	Target
>ENSCINT00000029337.2_987	>cin-miR-5608-5p	-10.9323	Target
>ENSCINT00000032019.1_967	>cin-miR-4047-3p	-10.9314	Target
>ENSCINT00000032019.1_784	>cin-miR-4047-3p	-10.93	Target
>ENSCINT00000013487.2_491	>cin-miR-4097-3p	-10.9188	Target
>ENSCINT00000026704.2_996	>cin-let-7a-1-3p	-10.9186	Target
>ENSCINT00000012200.3_787	>cin-miR-92e-5p	-10.898	Target
>ENSCINT00000032019.1_1474	>cin-miR-4116-5p	-10.8971	Target
>ENSCINT00000018897.3_1105	>cin-miR-4200-5p	-10.8949	Target
>ENSCINT00000026704.2_1212	>cin-miR-4183-5p	-10.8874	Target
>ENSCINT00000013487.2_599	>cin-miR-4163-5p	-10.8808	Target
>ENSCINT00000018897.3_1295	>cin-miR-4005a-5p	-10.8805	Target
>ENSCINT00000032019.1_1473	>cin-miR-4116-5p	-10.8732	Target
>ENSCINT00000025605.2_1062	>cin-miR-5599-5p	-10.8609	Target
>ENSCINT00000012200.3_102	>cin-miR-5609-3p	-10.8519	Target
>ENSCINT00000026704.2_1491	>cin-miR-4216-3p	-10.8492	Target
>ENSCINT00000012200.3_1313	>cin-miR-5603-3p	-10.8456	Target
>ENSCINT00000009781.3_202	>cin-miR-4077d-5p	-10.8429	Target
>ENSCINT00000018897.3_1339	>cin-miR-4201-5p	-10.8403	Target
>ENSCINT00000018897.3_1342	>cin-miR-4165-3p	-10.8399	Target
>ENSCINT00000026704.2_1142	>cin-miR-4003c-3p	-10.8233	Target
>ENSCINT00000026704.2_486	>cin-miR-4082-3p	-10.8127	Target
>ENSCINT00000025605.2_1171	>cin-miR-4003c-3p	-10.8073	Target
>ENSCINT00000026704.2_958	>cin-miR-4155-3p	-10.8022	Target
>ENSCINT00000026704.2_1239	>cin-miR-5596b-3p	-10.7956	Target
>ENSCINT00000009781.3_376	>cin-let-7f-5p	-10.7925	Target
>ENSCINT00000029337.2_75	>cin-miR-4207-3p	-10.7917	Target
>ENSCINT00000018897.3_195	>cin-miR-4137-3p	-10.7842	Target
>ENSCINT00000009781.3_254	>cin-miR-4121-3p	-10.7792	Target
>ENSCINT00000026704.2_721	>cin-miR-5596b-3p	-10.7674	Target
>ENSCINT00000013487.2_927	>cin-miR-4077c-5p	-10.7637	Target
>ENSCINT00000026704.2_628	>cin-miR-125-3p	-10.7596	Target
>ENSCINT00000018897.3_439	>cin-miR-4038-5p	-10.7561	Target
>ENSCINT00000026704.2_498	>cin-miR-4018a-5p	-10.7463	Target
>ENSCINT00000013487.2_29	>cin-miR-4066-5p	-10.7402	Target
>ENSCINT00000026704.2_933	>cin-miR-5596a-3p	-10.7284	Target
>ENSCINT00000032019.1_447	>cin-miR-4012-5p	-10.7247	Target
>ENSCINT00000032019.1_1501	>cin-miR-4116-5p	-10.7075	Target
>ENSCINT00000026704.2_967	>cin-miR-4216-3p	-10.7057	Target
>ENSCINT00000029337.2_966	>cin-miR-4001b-2-3p	-10.7023	Target
>ENSCINT00000029337.2_1153	>cin-miR-4085-3p	-10.7004	Target
>ENSCINT00000009781.3_391	>cin-miR-4183-5p	-10.687	Target
>ENSCINT00000018897.3_440	>cin-miR-4055-3p	-10.6845	Target
>ENSCINT00000029337.2_134	>cin-miR-5596a-3p	-10.6819	Target
>ENSCINT00000029337.2_1276	>cin-miR-5609-5p	-10.6814	Target
>ENSCINT00000032019.1_310	>cin-miR-9-5p	-10.6675	Target
>ENSCINT00000029337.2_361	>cin-miR-4143-5p	-10.6622	Target
>ENSCINT00000013487.2_322	>cin-miR-4053-5p	-10.6567	Target
>ENSCINT00000009781.3_727	>cin-miR-4120-5p	-10.6527	Target
>ENSCINT00000029337.2_345	>cin-miR-4183-5p	-10.6415	Target
>ENSCINT00000025605.2_1498	>cin-miR-4185-5p	-10.6174	Target
>ENSCINT00000018897.3_661	>cin-miR-5609-5p	-10.6162	Target
>ENSCINT00000029337.2_781	>cin-miR-4200-3p	-10.6142	Target
>ENSCINT00000012200.3_596	>cin-miR-4021-3p	-10.6085	Target
>ENSCINT00000025605.2_324	>cin-miR-196-3p	-10.6006	Target
>ENSCINT00000009781.3_60	>cin-miR-4082-3p	-10.5966	Target
>ENSCINT00000009781.3_180	>cin-miR-4170-5p	-10.5964	Target
>ENSCINT00000009781.3_178	>cin-miR-4137-3p	-10.5906	Target
>ENSCINT00000009781.3_664	>cin-miR-34-3p	-10.5886	Target
>ENSCINT00000018897.3_497	>cin-miR-125-3p	-10.5848	Target
>ENSCINT00000013487.2_1295	>cin-miR-92e-5p	-10.5803	Target
>ENSCINT00000018897.3_1345	>cin-miR-4020b-3p	-10.5711	Target
>ENSCINT00000012200.3_700	>cin-miR-4058-5p	-10.5634	Target
>ENSCINT00000029337.2_1028	>cin-miR-4066-5p	-10.5479	Target
>ENSCINT00000013487.2_892	>cin-miR-4058-5p	-10.5477	Target
>ENSCINT00000012200.3_1151	>cin-miR-4000b-1-3p	-10.5467	Target
>ENSCINT00000009781.3_616	>cin-miR-4002-3p	-10.5448	Target
>ENSCINT00000018897.3_1347	>cin-miR-181	-10.5425	Target
>ENSCINT00000012200.3_1228	>cin-miR-4036-3p	-10.5424	Target
>ENSCINT00000029337.2_1028	>cin-miR-4000h-5p	-10.5393	Target
>ENSCINT00000013487.2_141	>cin-miR-4032-3p	-10.5374	Target
>ENSCINT00000029337.2_792	>cin-miR-4005c-5p	-10.5312	Target
>ENSCINT00000009781.3_259	>cin-miR-4094-3p	-10.5152	Target
>ENSCINT00000026704.2_64	>cin-miR-4032-3p	-10.5144	Target
>ENSCINT00000026704.2_242	>cin-miR-4142-3p	-10.5066	Target
>ENSCINT00000018897.3_1040	>cin-miR-4037-5p	-10.5043	Target
>ENSCINT00000029337.2_704	>cin-miR-4074-3p	-10.5029	Target
>ENSCINT00000012200.3_1233	>cin-miR-4208-3p	-10.474	Target
>ENSCINT00000012200.3_1161	>cin-miR-4083-3p	-10.4711	Target
>ENSCINT00000026704.2_511	>cin-miR-4123-3p	-10.4691	Target
>ENSCINT00000026704.2_531	>cin-miR-5611-5p	-10.4662	Target
>ENSCINT00000026704.2_680	>cin-let-7f-5p	-10.4634	Target
>ENSCINT00000026704.2_357	>cin-miR-4000b-1-3p	-10.4623	Target
>ENSCINT00000018897.3_905	>cin-miR-4046-3p	-10.4588	Target
>ENSCINT00000032019.1_173	>cin-miR-4045-5p	-10.457	Target
>ENSCINT00000025605.2_1211	>cin-miR-4009a-3p	-10.4553	Target
>ENSCINT00000012200.3_753	>cin-miR-4205-5p	-10.4498	Target
>ENSCINT00000029337.2_707	>cin-miR-4006f-3p	-10.4483	Target
>ENSCINT00000018897.3_173	>cin-miR-4033-3p	-10.4383	Target
>ENSCINT00000018897.3_928	>cin-miR-4001d-5p	-10.4374	Target
>ENSCINT00000018897.3_461	>cin-miR-4123-5p	-10.4283	Target
>ENSCINT00000009781.3_184	>cin-miR-4057-5p	-10.4194	Target
>ENSCINT00000026704.2_615	>cin-miR-4171-5p	-10.4158	Target
>ENSCINT00000018897.3_911	>cin-miR-4018a-5p	-10.4135	Target
>ENSCINT00000026704.2_807	>cin-miR-5605-3p	-10.3966	Target
>ENSCINT00000018897.3_1475	>cin-miR-4042-5p	-10.3917	Target
>ENSCINT00000029337.2_648	>cin-miR-125-5p	-10.388	Target
>ENSCINT00000025605.2_324	>cin-miR-5598-5p	-10.3791	Target
>ENSCINT00000013487.2_123	>cin-miR-4115-3p	-10.3712	Target
>ENSCINT00000018897.3_1023	>cin-miR-4000a-2-3p	-10.3624	Target
>ENSCINT00000026704.2_807	>cin-miR-4105-5p	-10.3504	Target
>ENSCINT00000025605.2_125	>cin-miR-4115-3p	-10.334	Target
>ENSCINT00000025605.2_904	>cin-miR-4003a-5p	-10.3224	Target
>ENSCINT00000029337.2_654	>cin-miR-4074-3p	-10.3216	Target
>ENSCINT00000029337.2_1128	>cin-miR-4140-3p	-10.3135	Target
>ENSCINT00000018897.3_280	>cin-miR-5597-5p	-10.3045	Target
>ENSCINT00000009791.3_488	>cin-miR-5599-3p	-10.2986	Target
>ENSCINT00000009781.3_509	>cin-miR-4032-3p	-10.2975	Target
>ENSCINT00000013487.2_423	>cin-miR-4131-5p	-10.2911	Target
>ENSCINT00000025605.2_1029	>cin-miR-5601-3p	-10.2825	Target
>ENSCINT00000013487.2_1641	>cin-miR-4065-3p	-10.2822	Target
>ENSCINT00000012200.3_515	>cin-miR-4195-3p	-10.2789	Target
>ENSCINT00000013487.2_676	>cin-miR-92d-5p	-10.2777	Target
>ENSCINT00000032019.1_401	>cin-miR-4006c-3p	-10.2717	Target
>ENSCINT00000032019.1_1070	>cin-miR-4083-5p	-10.2661	Target
>ENSCINT00000029337.2_1373	>cin-miR-4064-5p	-10.2641	Target
>ENSCINT00000029337.2_920	>cin-let-7a-5p	-10.2596	Target
>ENSCINT00000029337.2_1312	>cin-miR-4035-5p	-10.2457	Target
>ENSCINT00000026704.2_669	>cin-miR-4147-3p	-10.2453	Target
>ENSCINT00000009781.3_365	>cin-miR-78	-10.2426	Target
>ENSCINT00000012200.3_704	>cin-miR-1473-5p	-10.239	Target
>ENSCINT00000013487.2_948	>cin-miR-133-5p	-10.2365	Target
>ENSCINT00000032019.1_562	>cin-miR-4006g-3p	-10.2319	Target
>ENSCINT00000026704.2_1067	>cin-miR-5598-3p	-10.2295	Target
>ENSCINT00000013487.2_1595	>cin-miR-4015-3p	-10.2287	Target
>ENSCINT00000013487.2_567	>cin-miR-4207-3p	-10.2249	Target
>ENSCINT00000012200.3_1149	>cin-miR-4000d-3p	-10.2221	Target
>ENSCINT00000025605.2_1050	>cin-miR-3598-3p	-10.2168	Target
>ENSCINT00000012200.3_737	>cin-miR-4084-5p	-10.2093	Target
>ENSCINT00000026704.2_1152	>cin-miR-4083-5p	-10.2045	Target
>ENSCINT00000029337.2_582	>cin-miR-4042-3p	-10.2007	Target
>ENSCINT00000025605.2_327	>cin-miR-4058-5p	-10.1932	Target
>ENSCINT00000009791.3_219	>cin-miR-4137-3p	-10.1922	Target
>ENSCINT00000018897.3_1238	>cin-miR-4000h-5p	-10.1867	Target
>ENSCINT00000025605.2_145	>cin-miR-4018a-3p	-10.1801	Target
>ENSCINT00000032019.1_1220	>cin-miR-4141-5p	-10.1781	Target
>ENSCINT00000029337.2_433	>cin-miR-4006c-3p	-10.1723	Target
>ENSCINT00000013487.2_437	>cin-miR-4131-5p	-10.1704	Target
>ENSCINT00000029337.2_976	>cin-miR-5608-5p	-10.1574	Target
>ENSCINT00000025605.2_324	>cin-miR-4008b-3p	-10.1551	Target
>ENSCINT00000029337.2_248	>cin-miR-4002-5p	-10.1547	Target
>ENSCINT00000025605.2_1409	>cin-miR-4182-3p	-10.1484	Target
>ENSCINT00000013487.2_482	>cin-miR-4097-3p	-10.1432	Target
>ENSCINT00000012200.3_436	>cin-miR-92c-3p	-10.1414	Target
>ENSCINT00000032019.1_1405	>cin-miR-4000g-3p	-10.1353	Target
>ENSCINT00000013487.2_1047	>cin-miR-4177-3p	-10.1272	Target
>ENSCINT00000032019.1_671	>cin-miR-4048-5p	-10.1122	Target
>ENSCINT00000029337.2_207	>cin-miR-4179a-5p	-10.1011	Target
>ENSCINT00000018897.3_1343	>cin-miR-4105-5p	-10.0997	Target
>ENSCINT00000012200.3_286	>cin-miR-4001b-2-3p	-10.0988	Target
>ENSCINT00000029337.2_208	>cin-miR-4179a-5p	-10.0987	Target
>ENSCINT00000025605.2_1498	>cin-miR-5599-3p	-10.0896	Target
>ENSCINT00000032019.1_349	>cin-miR-4075-5p	-10.0859	Target
>ENSCINT00000012200.3_1163	>cin-miR-1502b-5p	-10.0744	Target
>ENSCINT00000013487.2_1289	>cin-miR-5596b-3p	-10.0736	Target
>ENSCINT00000032019.1_730	>cin-miR-4205-5p	-10.0731	Target
>ENSCINT00000018897.3_1321	>cin-miR-4201-5p	-10.0728	Target
>ENSCINT00000012200.3_295	>cin-miR-4047-3p	-10.0721	Target
>ENSCINT00000018897.3_818	>cin-miR-4000f-3p	-10.0673	Target
>ENSCINT00000032019.1_393	>cin-miR-4012-5p	-10.065	Target
>ENSCINT00000009781.3_263	>cin-miR-4056-5p	-10.0648	Target
>ENSCINT00000032019.1_1168	>cin-miR-4194-3p	-10.0619	Target
>ENSCINT00000018897.3_233	>cin-miR-4009a-5p	-10.059	Target
>ENSCINT00000025605.2_1286	>cin-miR-4084-5p	-10.0554	Target
>ENSCINT00000032019.1_743	>cin-miR-4139-3p	-10.0517	Target
>ENSCINT00000013487.2_247	>cin-miR-184	-10.0515	Target
>ENSCINT00000013487.2_551	>cin-miR-4011a-5p	-10.0456	Target
>ENSCINT00000025605.2_123	>cin-miR-4108-5p	-10.0438	Target
>ENSCINT00000025605.2_630	>cin-miR-5603-3p	-10.0416	Target
>ENSCINT00000032019.1_872	>cin-miR-4173-3p	-10.0393	Target
>ENSCINT00000032019.1_473	>cin-miR-4180-5p	-10.0381	Target
>ENSCINT00000026704.2_636	>cin-miR-5607-3p	-10.0376	Target
>ENSCINT00000013487.2_41	>cin-miR-4105-5p	-10.0223	Target
>ENSCINT00000009781.3_367	>cin-miR-196-3p	-10.0194	Target
>ENSCINT00000018897.3_828	>cin-miR-4059-5p	-10.0188	Target
>ENSCINT00000018897.3_1460	>cin-miR-4142-3p	-10.0102	Target
>ENSCINT00000029337.2_1243	>cin-miR-5605-3p	-10	Target
>ENSCINT00000013487.2_1543	>cin-miR-4142-3p	-9.99495	Target
>ENSCINT00000009791.3_578	>cin-miR-4102-5p	-9.98857	Target
>ENSCINT00000012200.3_438	>cin-miR-4012-5p	-9.97287	Target
>ENSCINT00000032019.1_315	>cin-miR-5596b-3p	-9.97014	Target
>ENSCINT00000013487.2_43	>cin-miR-4008a-3p	-9.96907	Target
>ENSCINT00000026704.2_1486	>cin-miR-4138-5p	-9.96072	Target
>ENSCINT00000013487.2_269	>cin-miR-5607-3p	-9.96022	Target
>ENSCINT00000032019.1_99	>cin-miR-4001a-5p	-9.95942	Target
>ENSCINT00000018897.3_243	>cin-miR-4005b-3p	-9.95361	Target
>ENSCINT00000025605.2_1038	>cin-miR-4000b-1-3p	-9.95316	Target
>ENSCINT00000009791.3_430	>cin-miR-5596a-3p	-9.94606	Target
>ENSCINT00000013487.2_1104	>cin-miR-3575-5p	-9.94393	Target
>ENSCINT00000032019.1_1032	>cin-miR-4001c-3p	-9.93965	Target
>ENSCINT00000029337.2_1394	>cin-miR-5602-3p	-9.93551	Target
>ENSCINT00000025605.2_1489	>cin-miR-4053-5p	-9.93393	Target
>ENSCINT00000026704.2_1243	>cin-miR-196-3p	-9.9294	Target
>ENSCINT00000013487.2_756	>cin-miR-4021-3p	-9.9274	Target
>ENSCINT00000012200.3_973	>cin-miR-141-3p	-9.92727	Target
>ENSCINT00000026704.2_788	>cin-miR-4025-5p	-9.92507	Target
>ENSCINT00000026704.2_920	>cin-miR-4008c-5p	-9.90222	Target
>ENSCINT00000026704.2_920	>cin-miR-4008b-5p	-9.90222	Target
>ENSCINT00000013487.2_1364	>cin-miR-181	-9.90152	Target
>ENSCINT00000026704.2_170	>cin-miR-4000h-3p	-9.89946	Target
>ENSCINT00000012200.3_745	>cin-miR-4115-3p	-9.8952	Target
>ENSCINT00000025605.2_221	>cin-miR-96-3p	-9.87895	Target
>ENSCINT00000025605.2_1362	>cin-miR-4185-5p	-9.87878	Target
>ENSCINT00000029337.2_1286	>cin-miR-4140-3p	-9.87239	Target
>ENSCINT00000013487.2_1456	>cin-miR-4119-3p	-9.87082	Target
>ENSCINT00000029337.2_685	>cin-miR-4174-3p	-9.86882	Target
>ENSCINT00000029337.2_527	>cin-miR-4027-5p	-9.8655	Target
>ENSCINT00000012200.3_369	>cin-miR-5604-3p	-9.86046	Target
>ENSCINT00000013487.2_376	>cin-miR-5597-5p	-9.85793	Target
>ENSCINT00000029337.2_213	>cin-miR-125-5p	-9.85767	Target
>ENSCINT00000032019.1_263	>cin-miR-4148-5p	-9.85192	Target
>ENSCINT00000032019.1_471	>cin-miR-5603-3p	-9.84276	Target
>ENSCINT00000009791.3_504	>cin-let-7a-5p	-9.84167	Target
>ENSCINT00000013487.2_422	>cin-miR-4097-3p	-9.83834	Target
>ENSCINT00000029337.2_881	>cin-miR-4040-3p	-9.83808	Target
>ENSCINT00000029337.2_233	>cin-miR-4060-5p	-9.83367	Target
>ENSCINT00000032019.1_623	>cin-miR-672	-9.82899	Target
>ENSCINT00000032019.1_37	>cin-miR-5596b-3p	-9.82617	Target
>ENSCINT00000012200.3_1080	>cin-miR-4020b-5p	-9.82485	Target
>ENSCINT00000025605.2_1247	>cin-miR-4008b-3p	-9.82401	Target
>ENSCINT00000026704.2_727	>cin-miR-4216-3p	-9.82271	Target
>ENSCINT00000013487.2_1259	>cin-miR-4144-3p	-9.81946	Target
>ENSCINT00000013487.2_1610	>cin-miR-5603-3p	-9.81829	Target
>ENSCINT00000032019.1_967	>cin-miR-4121-3p	-9.81791	Target
>ENSCINT00000012200.3_987	>cin-miR-141-3p	-9.81771	Target
>ENSCINT00000012200.3_984	>cin-miR-4025-5p	-9.8153	Target
>ENSCINT00000018897.3_101	>cin-miR-4083-5p	-9.80964	Target
>ENSCINT00000018897.3_136	>cin-miR-4020b-5p	-9.80298	Target
>ENSCINT00000032019.1_1273	>cin-miR-5607-3p	-9.79792	Target
>ENSCINT00000018897.3_445	>cin-miR-4001a-2-3p	-9.79028	Target
>ENSCINT00000009781.3_742	>cin-miR-4001b-5p	-9.78554	Target
>ENSCINT00000013487.2_168	>cin-miR-4140-5p	-9.78295	Target
>ENSCINT00000009791.3_360	>cin-miR-1502a-5p	-9.78066	Target
>ENSCINT00000029337.2_1253	>cin-miR-4043-3p	-9.77516	Target
>ENSCINT00000032019.1_845	>cin-miR-4217-3p	-9.7729	Target
>ENSCINT00000026704.2_1305	>cin-miR-4003d-3p	-9.77125	Target
>ENSCINT00000018897.3_98	>cin-miR-4000i-5p	-9.77096	Target
>ENSCINT00000012200.3_130	>cin-miR-92b-3p	-9.76274	Target
>ENSCINT00000018897.3_88	>cin-miR-7-5p	-9.76159	Target
>ENSCINT00000026704.2_1216	>cin-miR-5606-5p	-9.75949	Target
>ENSCINT00000009791.3_16	>cin-miR-4141-5p	-9.75615	Target
>ENSCINT00000026704.2_636	>cin-miR-4083-3p	-9.75597	Target
>ENSCINT00000009781.3_716	>cin-miR-4140-3p	-9.7527	Target
>ENSCINT00000029337.2_1396	>cin-miR-4025-5p	-9.7316	Target
>ENSCINT00000009781.3_557	>cin-miR-4060-3p	-9.73075	Target
>ENSCINT00000012200.3_861	>cin-miR-5601-5p	-9.71703	Target
>ENSCINT00000009791.3_59	>cin-miR-4010-3p	-9.71448	Target
>ENSCINT00000032019.1_315	>cin-miR-5605-3p	-9.70781	Target
>ENSCINT00000012200.3_1219	>cin-miR-4018b-5p	-9.7038	Target
>ENSCINT00000026704.2_1085	>cin-miR-4142-5p	-9.70295	Target
>ENSCINT00000018897.3_1311	>cin-miR-672	-9.70279	Target
>ENSCINT00000018897.3_896	>cin-miR-4009a-3p	-9.70136	Target
>ENSCINT00000029337.2_774	>cin-miR-4017-5p	-9.69997	Target
>ENSCINT00000029337.2_1040	>cin-miR-4056-3p	-9.69704	Target
>ENSCINT00000009781.3_718	>cin-miR-4138-5p	-9.69703	Target
>ENSCINT00000026704.2_174	>cin-miR-7-5p	-9.6943	Target
>ENSCINT00000013487.2_1020	>cin-miR-133-5p	-9.6923	Target
>ENSCINT00000012200.3_1110	>cin-miR-5596b-3p	-9.68718	Target
>ENSCINT00000013487.2_1361	>cin-miR-4174-3p	-9.68249	Target
>ENSCINT00000009781.3_157	>cin-miR-367-3p	-9.68186	Target
>ENSCINT00000018897.3_729	>cin-miR-4020b-3p	-9.68088	Target
>ENSCINT00000018897.3_1166	>cin-miR-4012-5p	-9.67993	Target
>ENSCINT00000026704.2_205	>cin-miR-4099-5p	-9.67789	Target
>ENSCINT00000026704.2_428	>cin-miR-4075-3p	-9.67776	Target
>ENSCINT00000013487.2_297	>cin-miR-4000f-3p	-9.67569	Target
>ENSCINT00000026704.2_666	>cin-miR-4083-5p	-9.67196	Target
>ENSCINT00000013487.2_696	>cin-miR-1502c-5p	-9.67066	Target
>ENSCINT00000026704.2_821	>cin-miR-4085-3p	-9.66533	Target
>ENSCINT00000018897.3_827	>cin-miR-5611-5p	-9.66014	Target
>ENSCINT00000025605.2_1084	>cin-miR-4095-5p	-9.64259	Target
>ENSCINT00000029337.2_36	>cin-miR-4001d-5p	-9.64241	Target
>ENSCINT00000018897.3_702	>cin-miR-4144-3p	-9.64222	Target
>ENSCINT00000025605.2_924	>cin-miR-4020b-5p	-9.63918	Target
>ENSCINT00000026704.2_475	>cin-miR-4075-5p	-9.62807	Target
>ENSCINT00000012200.3_78	>cin-miR-5605-3p	-9.62788	Target
>ENSCINT00000029337.2_813	>cin-miR-4128-3p	-9.6254	Target
>ENSCINT00000013487.2_172	>cin-miR-4028-3p	-9.62496	Target
>ENSCINT00000029337.2_658	>cin-miR-4026-3p	-9.6231	Target
>ENSCINT00000026704.2_569	>cin-miR-5612-5p	-9.62224	Target
>ENSCINT00000029337.2_799	>cin-miR-4156-5p	-9.62129	Target
>ENSCINT00000032019.1_992	>cin-miR-5597-5p	-9.62113	Target
>ENSCINT00000026704.2_314	>cin-miR-4060-3p	-9.61576	Target
>ENSCINT00000013487.2_128	>cin-miR-1502a-3p	-9.60075	Target
>ENSCINT00000018897.3_22	>cin-miR-4000g-3p	-9.59282	Target
>ENSCINT00000032019.1_1107	>cin-miR-4207-3p	-9.58891	Target
>ENSCINT00000026704.2_377	>cin-miR-4148-5p	-9.5884	Target
>ENSCINT00000018897.3_97	>cin-miR-5605-3p	-9.58625	Target
>ENSCINT00000029337.2_332	>cin-miR-4019-5p	-9.58045	Target
>ENSCINT00000012200.3_46	>cin-miR-196-3p	-9.57474	Target
>ENSCINT00000012200.3_1312	>cin-miR-4115-3p	-9.57406	Target
>ENSCINT00000025605.2_1132	>cin-let-7a-2-3p	-9.57352	Target
>ENSCINT00000009791.3_273	>cin-miR-4011a-5p	-9.57292	Target
>ENSCINT00000025605.2_1069	>cin-miR-4099-5p	-9.56969	Target
>ENSCINT00000009781.3_792	>cin-miR-4001c-3p	-9.56954	Target
>ENSCINT00000013487.2_1035	>cin-miR-4148-5p	-9.56804	Target
>ENSCINT00000012200.3_1004	>cin-miR-4148-5p	-9.5543	Target
>ENSCINT00000012200.3_129	>cin-miR-4181-5p	-9.55211	Target
>ENSCINT00000012200.3_1230	>cin-miR-4121-3p	-9.54535	Target
>ENSCINT00000032019.1_1501	>cin-miR-4121-3p	-9.54312	Target
>ENSCINT00000013487.2_701	>cin-miR-4038-3p	-9.53967	Target
>ENSCINT00000018897.3_1018	>cin-miR-4039-3p	-9.53518	Target
>ENSCINT00000009791.3_360	>cin-miR-4001i-5p	-9.53251	Target
>ENSCINT00000009781.3_782	>cin-miR-4001c-3p	-9.53115	Target
>ENSCINT00000029337.2_815	>cin-miR-4000b-5p	-9.53086	Target
>ENSCINT00000013487.2_163	>cin-miR-4099-5p	-9.5305	Target
>ENSCINT00000026704.2_281	>cin-let-7d-3p	-9.52867	Target
>ENSCINT00000009791.3_616	>cin-miR-4009b-5p	-9.52587	Target
>ENSCINT00000009791.3_183	>cin-miR-4020b-5p	-9.52568	Target
>ENSCINT00000009781.3_205	>cin-miR-4064-5p	-9.52406	Target
>ENSCINT00000018897.3_445	>cin-miR-4099-5p	-9.52234	Target
>ENSCINT00000012200.3_454	>cin-miR-5603-3p	-9.52225	Target
>ENSCINT00000018897.3_545	>cin-miR-4167-5p	-9.52208	Target
>ENSCINT00000018897.3_804	>cin-miR-4087-3p	-9.52203	Target
>ENSCINT00000013487.2_1177	>cin-miR-5608-5p	-9.52072	Target
>ENSCINT00000009781.3_750	>cin-miR-4139-3p	-9.51586	Target
>ENSCINT00000025605.2_851	>cin-miR-5612-5p	-9.51505	Target
>ENSCINT00000018897.3_749	>cin-miR-4097-3p	-9.51364	Target
>ENSCINT00000018897.3_783	>cin-miR-4148-5p	-9.50926	Target
>ENSCINT00000012200.3_863	>cin-miR-3598-3p	-9.5056	Target
>ENSCINT00000009781.3_380	>cin-let-7f-5p	-9.50244	Target
>ENSCINT00000012200.3_1003	>cin-miR-4018a-3p	-9.5019	Target
>ENSCINT00000012200.3_18	>cin-miR-4047-3p	-9.49961	Target
>ENSCINT00000025605.2_652	>cin-let-7e	-9.49752	Target
>ENSCINT00000025605.2_338	>cin-miR-4123-3p	-9.49417	Target
>ENSCINT00000029337.2_1243	>cin-miR-4105-5p	-9.49223	Target
>ENSCINT00000025605.2_1357	>cin-miR-4105-5p	-9.47828	Target
>ENSCINT00000032019.1_1207	>cin-miR-4018b-5p	-9.47624	Target
>ENSCINT00000032019.1_31	>cin-miR-4138-5p	-9.47491	Target
>ENSCINT00000009791.3_9	>cin-miR-4034-5p	-9.47288	Target
>ENSCINT00000013487.2_623	>cin-miR-4006a-2-3p	-9.47281	Target
>ENSCINT00000029337.2_842	>cin-miR-672	-9.47214	Target
>ENSCINT00000013487.2_251	>cin-miR-5596b-3p	-9.47198	Target
>ENSCINT00000012200.3_167	>cin-miR-4036-3p	-9.47156	Target
>ENSCINT00000026704.2_719	>cin-miR-5596a-3p	-9.46498	Target
>ENSCINT00000013487.2_1481	>cin-miR-4219-5p	-9.45886	Target
>ENSCINT00000029337.2_577	>cin-let-7d-5p	-9.45757	Target
>ENSCINT00000009781.3_644	>cin-miR-4182-5p	-9.45756	Target
>ENSCINT00000012200.3_1193	>cin-miR-4142-3p	-9.45755	Target
>ENSCINT00000018897.3_1112	>cin-miR-4182-3p	-9.45336	Target
>ENSCINT00000025605.2_203	>cin-miR-200-3p	-9.45312	Target
>ENSCINT00000029337.2_911	>cin-miR-4089-5p	-9.45256	Target
>ENSCINT00000029337.2_1164	>cin-miR-4043-3p	-9.45	Target
>ENSCINT00000032019.1_999	>cin-miR-184	-9.44561	Target
>ENSCINT00000013487.2_1139	>cin-miR-4005a-5p	-9.44182	Target
>ENSCINT00000009791.3_470	>cin-miR-4005a-5p	-9.43114	Target
>ENSCINT00000029337.2_1277	>cin-miR-4105-5p	-9.42311	Target
>ENSCINT00000012200.3_1162	>cin-miR-1502b-5p	-9.41887	Target
>ENSCINT00000026704.2_763	>cin-miR-4147-3p	-9.41796	Target
>ENSCINT00000013487.2_113	>cin-miR-4001a-1-3p	-9.41641	Target
>ENSCINT00000009791.3_92	>cin-miR-133-5p	-9.40344	Target
>ENSCINT00000026704.2_390	>cin-miR-5603-3p	-9.39892	Target
>ENSCINT00000026704.2_711	>cin-miR-4036-3p	-9.39787	Target
>ENSCINT00000013487.2_299	>cin-miR-3598-3p	-9.39751	Target
>ENSCINT00000032019.1_175	>cin-miR-4043-3p	-9.39432	Target
>ENSCINT00000032019.1_730	>cin-miR-4074-5p	-9.38876	Target
>ENSCINT00000012200.3_318	>cin-miR-5599-3p	-9.38814	Target
>ENSCINT00000009781.3_347	>cin-miR-219-3p	-9.38595	Target
>ENSCINT00000009791.3_20	>cin-miR-4019-5p	-9.3844	Target
>ENSCINT00000029337.2_1272	>cin-miR-4055-5p	-9.38409	Target
>ENSCINT00000032019.1_1327	>cin-miR-4018a-5p	-9.38175	Target
>ENSCINT00000026704.2_760	>cin-miR-5607-5p	-9.38161	Target
>ENSCINT00000012200.3_1160	>cin-miR-5602-3p	-9.37835	Target
>ENSCINT00000018897.3_1279	>cin-miR-4000h-5p	-9.37263	Target
>ENSCINT00000013487.2_538	>cin-miR-4058-5p	-9.37115	Target
>ENSCINT00000025605.2_508	>cin-miR-4006a-2-3p	-9.36457	Target
>ENSCINT00000013487.2_716	>cin-miR-5599-3p	-9.36114	Target
>ENSCINT00000026704.2_101	>cin-miR-4017-3p	-9.36077	Target
>ENSCINT00000032019.1_465	>cin-miR-4071-3p	-9.3606	Target
>ENSCINT00000012200.3_1137	>cin-miR-155	-9.35928	Target
>ENSCINT00000029337.2_137	>cin-miR-4148-5p	-9.35521	Target
>ENSCINT00000029337.2_1109	>cin-miR-4045-5p	-9.35274	Target
>ENSCINT00000013487.2_158	>cin-miR-4207-3p	-9.35127	Target
>ENSCINT00000013487.2_46	>cin-miR-4138-5p	-9.34949	Target
>ENSCINT00000026704.2_391	>cin-miR-4105-5p	-9.34827	Target
>ENSCINT00000013487.2_1261	>cin-miR-4077c-5p	-9.34371	Target
>ENSCINT00000009791.3_495	>cin-miR-5600-3p	-9.34278	Target
>ENSCINT00000009781.3_504	>cin-miR-5603-3p	-9.34187	Target
>ENSCINT00000013487.2_963	>cin-miR-4006d-3p	-9.33811	Target
>ENSCINT00000032019.1_547	>cin-miR-1502d-5p	-9.3376	Target
>ENSCINT00000026704.2_207	>cin-miR-4116-5p	-9.33241	Target
>ENSCINT00000029337.2_584	>cin-miR-1497-5p	-9.33221	Target
>ENSCINT00000009781.3_172	>cin-miR-5598-5p	-9.33219	Target
>ENSCINT00000026704.2_1258	>cin-miR-4094-3p	-9.33119	Target
>ENSCINT00000013487.2_1543	>cin-miR-5609-3p	-9.3299	Target
>ENSCINT00000013487.2_1577	>cin-miR-4162-3p	-9.32358	Target
>ENSCINT00000029337.2_431	>cin-miR-4037-3p	-9.32104	Target
>ENSCINT00000025605.2_422	>cin-miR-4085-3p	-9.31564	Target
>ENSCINT00000012200.3_563	>cin-miR-4145-3p	-9.31398	Target
>ENSCINT00000029337.2_1041	>cin-miR-183-5p	-9.30787	Target
>ENSCINT00000029337.2_1112	>cin-miR-4170-5p	-9.30465	Target
>ENSCINT00000026704.2_1239	>cin-miR-4105-5p	-9.30087	Target
>ENSCINT00000025605.2_126	>cin-miR-4169-3p	-9.30049	Target
>ENSCINT00000029337.2_656	>cin-miR-4000a-3p	-9.2994	Target
>ENSCINT00000012200.3_292	>cin-miR-5601-5p	-9.29351	Target
>ENSCINT00000009791.3_573	>cin-miR-4148-5p	-9.29218	Target
>ENSCINT00000013487.2_1645	>cin-miR-4112-3p	-9.29052	Target
>ENSCINT00000009781.3_46	>cin-miR-4068-5p	-9.28787	Target
>ENSCINT00000032019.1_200	>cin-miR-375-3p	-9.2857	Target
>ENSCINT00000026704.2_1158	>cin-miR-4058-5p	-9.28522	Target
>ENSCINT00000025605.2_578	>cin-miR-4000b-2-3p	-9.27978	Target
>ENSCINT00000012200.3_978	>cin-miR-4148-5p	-9.27683	Target
>ENSCINT00000018897.3_701	>cin-miR-4200-5p	-9.27594	Target
>ENSCINT00000029337.2_772	>cin-miR-4193-5p	-9.27566	Target
>ENSCINT00000029337.2_439	>cin-miR-4158-5p	-9.27292	Target
>ENSCINT00000029337.2_902	>cin-miR-4165-3p	-9.26639	Target
>ENSCINT00000013487.2_139	>cin-miR-4211-5p	-9.26403	Target
>ENSCINT00000009781.3_202	>cin-miR-4077b-5p	-9.26277	Target
>ENSCINT00000025605.2_1162	>cin-miR-5596b-3p	-9.25851	Target
>ENSCINT00000009791.3_313	>cin-miR-34-3p	-9.25764	Target
>ENSCINT00000026704.2_485	>cin-miR-4108-5p	-9.25325	Target
>ENSCINT00000013487.2_716	>cin-miR-4175-3p	-9.25325	Target
>ENSCINT00000032019.1_1433	>cin-miR-5609-5p	-9.23915	Target
>ENSCINT00000025605.2_246	>cin-miR-125-3p	-9.23487	Target
>ENSCINT00000026704.2_1239	>cin-miR-5605-3p	-9.23105	Target
>ENSCINT00000025605.2_107	>cin-miR-4121-3p	-9.22929	Target
>ENSCINT00000026704.2_688	>cin-miR-4089-5p	-9.22908	Target
>ENSCINT00000009781.3_412	>cin-miR-5609-5p	-9.22515	Target
>ENSCINT00000013487.2_713	>cin-miR-4081-5p	-9.22333	Target
>ENSCINT00000012200.3_192	>cin-miR-4024-5p	-9.21985	Target
>ENSCINT00000026704.2_1273	>cin-miR-4073-5p	-9.21843	Target
>ENSCINT00000026704.2_932	>cin-miR-4095-5p	-9.21724	Target
>ENSCINT00000012200.3_369	>cin-miR-15-3p	-9.21127	Target
>ENSCINT00000009781.3_296	>cin-miR-4148-5p	-9.21045	Target
>ENSCINT00000009781.3_450	>cin-miR-4074-5p	-9.20862	Target
>ENSCINT00000026704.2_617	>cin-miR-4034-3p	-9.20479	Target
>ENSCINT00000026704.2_865	>cin-miR-4077c-5p	-9.20462	Target
>ENSCINT00000029337.2_53	>cin-miR-4156-3p	-9.20089	Target
>ENSCINT00000029337.2_68	>cin-miR-5608-5p	-9.19948	Target
>ENSCINT00000009781.3_729	>cin-miR-4112-3p	-9.19917	Target
>ENSCINT00000013487.2_494	>cin-miR-4016	-9.1963	Target
>ENSCINT00000012200.3_279	>cin-miR-4034-5p	-9.19437	Target
>ENSCINT00000009791.3_303	>cin-miR-34-3p	-9.18714	Target
>ENSCINT00000013487.2_662	>cin-miR-4026-3p	-9.18709	Target
>ENSCINT00000026704.2_1416	>cin-miR-182-5p	-9.18242	Target
>ENSCINT00000025605.2_429	>cin-miR-4085-3p	-9.17625	Target
>ENSCINT00000029337.2_1224	>cin-miR-4112-3p	-9.17503	Target
>ENSCINT00000012200.3_713	>cin-let-7b-3p	-9.17453	Target
>ENSCINT00000009781.3_762	>cin-miR-4077c-5p	-9.16755	Target
>ENSCINT00000013487.2_1579	>cin-miR-4084-5p	-9.16705	Target
>ENSCINT00000009791.3_189	>cin-miR-5596b-3p	-9.1652	Target
>ENSCINT00000012200.3_721	>cin-miR-4001b-2-3p	-9.16515	Target
>ENSCINT00000013487.2_1541	>cin-let-7d-3p	-9.16429	Target
>ENSCINT00000025605.2_1050	>cin-miR-4045-3p	-9.15919	Target
>ENSCINT00000025605.2_724	>cin-miR-4102-5p	-9.15159	Target
>ENSCINT00000013487.2_1046	>cin-miR-4177-3p	-9.1512	Target
>ENSCINT00000013487.2_1393	>cin-miR-4018b-5p	-9.15109	Target
>ENSCINT00000026704.2_1007	>cin-miR-4000g-3p	-9.14352	Target
>ENSCINT00000013487.2_1602	>cin-miR-4056-3p	-9.13794	Target
>ENSCINT00000013487.2_1584	>cin-miR-4004-5p	-9.13495	Target
>ENSCINT00000029337.2_355	>cin-miR-4169-3p	-9.13193	Target
>ENSCINT00000018897.3_514	>cin-miR-4167-5p	-9.12738	Target
>ENSCINT00000018897.3_456	>cin-miR-15-5p	-9.12701	Target
>ENSCINT00000026704.2_681	>cin-miR-4005c-5p	-9.12594	Target
>ENSCINT00000013487.2_710	>cin-miR-4155-3p	-9.12542	Target
>ENSCINT00000026704.2_763	>cin-miR-4003b-5p	-9.12482	Target
>ENSCINT00000029337.2_433	>cin-miR-4006a-3-3p	-9.12265	Target
>ENSCINT00000025605.2_1224	>cin-miR-4105-5p	-9.11975	Target
>ENSCINT00000029337.2_418	>cin-miR-5601-5p	-9.11818	Target
>ENSCINT00000012200.3_1137	>cin-miR-1502c-5p	-9.11789	Target
>ENSCINT00000013487.2_26	>cin-miR-29-5p	-9.11513	Target
>ENSCINT00000012200.3_1230	>cin-miR-4116-5p	-9.11489	Target
>ENSCINT00000013487.2_290	>cin-miR-4113-5p	-9.11374	Target
>ENSCINT00000009781.3_160	>cin-miR-5609-5p	-9.11251	Target
>ENSCINT00000013487.2_753	>cin-miR-4175-3p	-9.11092	Target
>ENSCINT00000018897.3_1347	>cin-miR-1502d-5p	-9.10852	Target
>ENSCINT00000013487.2_907	>cin-miR-4006a-1-3p	-9.10444	Target
>ENSCINT00000013487.2_172	>cin-miR-4020a-5p	-9.09973	Target
>ENSCINT00000012200.3_596	>cin-miR-4076-3p	-9.09913	Target
>ENSCINT00000029337.2_837	>cin-miR-5597-5p	-9.09775	Target
>ENSCINT00000012200.3_901	>cin-let-7d-5p	-9.09761	Target
>ENSCINT00000012200.3_1068	>cin-miR-4142-5p	-9.09601	Target
>ENSCINT00000018897.3_126	>cin-miR-4018b-5p	-9.09591	Target
>ENSCINT00000026704.2_300	>cin-miR-4082-5p	-9.0928	Target
>ENSCINT00000032019.1_1206	>cin-miR-4043-3p	-9.08976	Target
>ENSCINT00000032019.1_402	>cin-miR-5598-3p	-9.0886	Target
>ENSCINT00000025605.2_699	>cin-miR-4207-3p	-9.08277	Target
>ENSCINT00000032019.1_1233	>cin-miR-4043-3p	-9.07519	Target
>ENSCINT00000029337.2_1093	>cin-miR-4011a-5p	-9.07477	Target
>ENSCINT00000009791.3_245	>cin-miR-92d-5p	-9.07399	Target
>ENSCINT00000025605.2_708	>cin-miR-4083-5p	-9.07231	Target
>ENSCINT00000026704.2_500	>cin-miR-4060-5p	-9.06723	Target
>ENSCINT00000025605.2_1107	>cin-miR-4174-3p	-9.06683	Target
>ENSCINT00000018897.3_63	>cin-miR-4011b-5p	-9.06675	Target
>ENSCINT00000032019.1_959	>cin-miR-141-5p	-9.06475	Target
>ENSCINT00000032019.1_1286	>cin-miR-4137-3p	-9.06319	Target
>ENSCINT00000032019.1_1092	>cin-miR-4012-5p	-9.06275	Target
>ENSCINT00000012200.3_972	>cin-miR-4024-5p	-9.06023	Target
>ENSCINT00000032019.1_914	>cin-miR-4183-5p	-9.05695	Target
>ENSCINT00000029337.2_346	>cin-miR-219-3p	-9.04695	Target
>ENSCINT00000012200.3_901	>cin-miR-4000h-3p	-9.0436	Target
>ENSCINT00000018897.3_458	>cin-miR-4001a-2-3p	-9.04174	Target
>ENSCINT00000018897.3_1059	>cin-miR-4075-5p	-9.04087	Target
>ENSCINT00000018897.3_1172	>cin-miR-4011b-3p	-9.03564	Target
>ENSCINT00000012200.3_89	>cin-miR-4006d-3p	-9.03549	Target
>ENSCINT00000032019.1_297	>cin-miR-4191-5p	-9.0325	Target
>ENSCINT00000032019.1_371	>cin-miR-4028-3p	-9.02983	Target
>ENSCINT00000026704.2_1281	>cin-miR-4032-3p	-9.02864	Target
>ENSCINT00000018897.3_56	>cin-miR-4011b-5p	-9.02775	Target
>ENSCINT00000012200.3_555	>cin-miR-5597-5p	-9.02763	Target
>ENSCINT00000009781.3_152	>cin-miR-5599-3p	-9.02477	Target
>ENSCINT00000013487.2_165	>cin-miR-5609-3p	-9.02298	Target
>ENSCINT00000029337.2_879	>cin-miR-1502d-5p	-9.01797	Target
>ENSCINT00000012200.3_1016	>cin-miR-4105-5p	-9.01487	Target
>ENSCINT00000032019.1_647	>cin-miR-4005c-5p	-9.01343	Target
>ENSCINT00000029337.2_47	>cin-miR-4001h-5p	-9.00681	Target
>ENSCINT00000012200.3_1094	>cin-miR-4056-3p	-9.00461	Target
>ENSCINT00000018897.3_332	>cin-miR-92c-5p	-9.00378	Target
>ENSCINT00000026704.2_1029	>cin-miR-4000b-1-3p	-8.99726	Target
>ENSCINT00000012200.3_1189	>cin-miR-184	-8.99619	Target
>ENSCINT00000025605.2_1367	>cin-miR-4001c-3p	-8.99317	Target
>ENSCINT00000009781.3_523	>cin-miR-4090-3p	-8.992	Target
>ENSCINT00000026704.2_969	>cin-miR-4047-3p	-8.99061	Target
>ENSCINT00000009781.3_524	>cin-miR-4020b-5p	-8.98779	Target
>ENSCINT00000013487.2_1085	>cin-miR-4001f-3p	-8.98609	Target
>ENSCINT00000032019.1_1412	>cin-miR-1497-3p	-8.98502	Target
>ENSCINT00000025605.2_1038	>cin-miR-4203-3p	-8.98317	Target
>ENSCINT00000026704.2_1348	>cin-miR-5605-3p	-8.98219	Target
>ENSCINT00000025605.2_96	>cin-miR-135-3p	-8.97947	Target
>ENSCINT00000029337.2_107	>cin-miR-4001c-3p	-8.97936	Target
>ENSCINT00000032019.1_1404	>cin-miR-4068-3p	-8.97338	Target
>ENSCINT00000012200.3_724	>cin-miR-4008a-3p	-8.96864	Target
>ENSCINT00000026704.2_469	>cin-miR-4073-3p	-8.96782	Target
>ENSCINT00000012200.3_934	>cin-miR-4163-3p	-8.96654	Target
>ENSCINT00000032019.1_565	>cin-miR-4203-3p	-8.95934	Target
>ENSCINT00000018897.3_335	>cin-miR-4091-3p	-8.95591	Target
>ENSCINT00000018897.3_1084	>cin-miR-4116-5p	-8.95354	Target
>ENSCINT00000025605.2_398	>cin-miR-5612-5p	-8.95342	Target
>ENSCINT00000018897.3_1334	>cin-miR-4009a-5p	-8.95246	Target
>ENSCINT00000025605.2_909	>cin-miR-4005b-5p	-8.94941	Target
>ENSCINT00000018897.3_22	>cin-miR-4006c-3p	-8.94593	Target
>ENSCINT00000013487.2_1052	>cin-miR-4139-3p	-8.94561	Target
>ENSCINT00000025605.2_1177	>cin-miR-4148-5p	-8.94077	Target
>ENSCINT00000029337.2_1123	>cin-miR-4000f-3p	-8.94048	Target
>ENSCINT00000012200.3_739	>cin-miR-4142-5p	-8.94011	Target
>ENSCINT00000012200.3_326	>cin-miR-31	-8.93881	Target
>ENSCINT00000025605.2_1349	>cin-miR-4020a-5p	-8.93847	Target
>ENSCINT00000029337.2_1286	>cin-miR-4026-3p	-8.92645	Target
>ENSCINT00000018897.3_180	>cin-miR-4070-5p	-8.92532	Target
>ENSCINT00000009781.3_255	>cin-miR-4040-5p	-8.92526	Target
>ENSCINT00000013487.2_1597	>cin-miR-5599-3p	-8.91968	Target
>ENSCINT00000013487.2_1192	>cin-miR-5608-5p	-8.91704	Target
>ENSCINT00000013487.2_1586	>cin-miR-4032-3p	-8.91346	Target
>ENSCINT00000032019.1_716	>cin-miR-92c-5p	-8.91299	Target
>ENSCINT00000012200.3_1072	>cin-miR-4009b-5p	-8.91054	Target
>ENSCINT00000032019.1_871	>cin-miR-4003d-3p	-8.9103	Target
>ENSCINT00000032019.1_272	>cin-miR-5609-5p	-8.90664	Target
>ENSCINT00000009791.3_114	>cin-miR-4036-3p	-8.90598	Target
>ENSCINT00000025605.2_503	>cin-miR-4164-3p	-8.90596	Target
>ENSCINT00000029337.2_1115	>cin-miR-124-2-5p	-8.90459	Target
>ENSCINT00000018897.3_1070	>cin-miR-5598-5p	-8.90367	Target
>ENSCINT00000009791.3_320	>cin-miR-4000i-5p	-8.90113	Target
>ENSCINT00000025605.2_375	>cin-miR-4058-5p	-8.89922	Target
>ENSCINT00000029337.2_459	>cin-miR-4074-3p	-8.89714	Target
>ENSCINT00000032019.1_1115	>cin-miR-4006a-5p	-8.89707	Target
>ENSCINT00000009791.3_360	>cin-miR-4001c-5p	-8.89396	Target
>ENSCINT00000018897.3_689	>cin-miR-367-3p	-8.89341	Target
>ENSCINT00000009791.3_393	>cin-miR-5596b-3p	-8.89328	Target
>ENSCINT00000013487.2_724	>cin-miR-29-5p	-8.88778	Target
>ENSCINT00000029337.2_101	>cin-miR-4163-5p	-8.88553	Target
>ENSCINT00000018897.3_789	>cin-miR-4148-5p	-8.88281	Target
>ENSCINT00000009791.3_35	>cin-miR-5609-3p	-8.88266	Target
>ENSCINT00000009781.3_404	>cin-miR-4085-3p	-8.87925	Target
>ENSCINT00000026704.2_1094	>cin-miR-219-3p	-8.87741	Target
>ENSCINT00000025605.2_688	>cin-miR-135-3p	-8.87685	Target
>ENSCINT00000009781.3_742	>cin-miR-4001h-5p	-8.87199	Target
>ENSCINT00000018897.3_1187	>cin-miR-92e-5p	-8.8702	Target
>ENSCINT00000025605.2_910	>cin-miR-4216-3p	-8.86288	Target
>ENSCINT00000012200.3_438	>cin-miR-4112-3p	-8.85551	Target
>ENSCINT00000012200.3_972	>cin-miR-4214-5p	-8.85148	Target
>ENSCINT00000009791.3_186	>cin-let-7e	-8.85021	Target
>ENSCINT00000012200.3_753	>cin-miR-4074-5p	-8.8481	Target
>ENSCINT00000026704.2_1417	>cin-miR-4127-5p	-8.84253	Target
>ENSCINT00000025605.2_1253	>cin-miR-4006f-5p	-8.841	Target
>ENSCINT00000025605.2_1208	>cin-miR-4101-3p	-8.84059	Target
>ENSCINT00000013487.2_741	>cin-miR-15-5p	-8.83847	Target
>ENSCINT00000032019.1_681	>cin-miR-4074-3p	-8.83343	Target
>ENSCINT00000029337.2_65	>cin-miR-5609-3p	-8.83058	Target
>ENSCINT00000018897.3_401	>cin-miR-4045-5p	-8.83035	Target
>ENSCINT00000009781.3_489	>cin-miR-5599-3p	-8.82866	Target
>ENSCINT00000029337.2_814	>cin-miR-4066-5p	-8.82207	Target
>ENSCINT00000029337.2_656	>cin-miR-4000a-2-3p	-8.81824	Target
>ENSCINT00000025605.2_1162	>cin-miR-5605-3p	-8.81806	Target
>ENSCINT00000009791.3_37	>cin-let-7f-3p	-8.81762	Target
>ENSCINT00000018897.3_1059	>cin-miR-4185-3p	-8.81676	Target
>ENSCINT00000029337.2_850	>cin-miR-4112-3p	-8.81672	Target
>ENSCINT00000025605.2_447	>cin-miR-4026-3p	-8.81402	Target
>ENSCINT00000012200.3_20	>cin-miR-4202-5p	-8.81353	Target
>ENSCINT00000013487.2_659	>cin-miR-5609-3p	-8.81276	Target
>ENSCINT00000029337.2_1320	>cin-miR-4047-3p	-8.8049	Target
>ENSCINT00000018897.3_1229	>cin-miR-4085-3p	-8.80136	Target
>ENSCINT00000012200.3_1376	>cin-miR-5597-3p	-8.79986	Target
>ENSCINT00000013487.2_303	>cin-miR-4018b-5p	-8.79838	Target
>ENSCINT00000032019.1_722	>cin-miR-5602-3p	-8.79809	Target
>ENSCINT00000012200.3_803	>cin-miR-4096-3p	-8.79674	Target
>ENSCINT00000018897.3_375	>cin-let-7a-2-3p	-8.79455	Target
>ENSCINT00000012200.3_676	>cin-miR-4009a-5p	-8.79393	Target
>ENSCINT00000009791.3_574	>cin-miR-4085-3p	-8.79271	Target
>ENSCINT00000032019.1_566	>cin-miR-4140-3p	-8.78491	Target
>ENSCINT00000018897.3_967	>cin-miR-4090-3p	-8.78161	Target
>ENSCINT00000029337.2_593	>cin-let-7e	-8.77474	Target
>ENSCINT00000032019.1_648	>cin-miR-4090-3p	-8.77449	Target
>ENSCINT00000013487.2_486	>cin-miR-4177-3p	-8.77237	Target
>ENSCINT00000018897.3_227	>cin-miR-4018a-3p	-8.77081	Target
>ENSCINT00000026704.2_745	>cin-miR-4137-3p	-8.76785	Target
>ENSCINT00000032019.1_1088	>cin-miR-4068-3p	-8.76711	Target
>ENSCINT00000032019.1_46	>cin-miR-4145-3p	-8.76687	Target
>ENSCINT00000018897.3_1405	>cin-miR-4121-3p	-8.76127	Target
>ENSCINT00000026704.2_579	>cin-miR-4083-5p	-8.75947	Target
>ENSCINT00000013487.2_629	>cin-miR-4132-3p	-8.75656	Target
>ENSCINT00000025605.2_1188	>cin-miR-4181-5p	-8.75499	Target
>ENSCINT00000009791.3_581	>cin-miR-4005a-5p	-8.75498	Target
>ENSCINT00000025605.2_1286	>cin-miR-672	-8.75479	Target
>ENSCINT00000029337.2_280	>cin-miR-1497-5p	-8.75255	Target
>ENSCINT00000018897.3_1232	>cin-miR-4101-3p	-8.75216	Target
>ENSCINT00000018897.3_1162	>cin-miR-4012-5p	-8.75172	Target
>ENSCINT00000018897.3_97	>cin-miR-5596b-3p	-8.75117	Target
>ENSCINT00000013487.2_145	>cin-miR-4142-3p	-8.748	Target
>ENSCINT00000012200.3_395	>cin-miR-4000b-1-3p	-8.74574	Target
>ENSCINT00000018897.3_1267	>cin-miR-4086-3p	-8.74309	Target
>ENSCINT00000018897.3_584	>cin-miR-5608-5p	-8.74174	Target
>ENSCINT00000025605.2_1169	>cin-miR-4082-5p	-8.73993	Target
>ENSCINT00000026704.2_410	>cin-miR-4001h-3p	-8.73852	Target
>ENSCINT00000009781.3_403	>cin-miR-4000i-5p	-8.73443	Target
>ENSCINT00000013487.2_1010	>cin-miR-4166-5p	-8.73379	Target
>ENSCINT00000018897.3_1402	>cin-miR-4058-5p	-8.72561	Target
>ENSCINT00000029337.2_661	>cin-miR-4006a-1-3p	-8.72457	Target
>ENSCINT00000026704.2_364	>cin-miR-4073-5p	-8.72457	Target
>ENSCINT00000032019.1_1412	>cin-miR-4183-5p	-8.72393	Target
>ENSCINT00000018897.3_1251	>cin-miR-4064-5p	-8.71827	Target
>ENSCINT00000029337.2_853	>cin-miR-4010-3p	-8.71617	Target
>ENSCINT00000018897.3_75	>cin-miR-196-3p	-8.71003	Target
>ENSCINT00000013487.2_1413	>cin-miR-4165-3p	-8.70959	Target
>ENSCINT00000013487.2_692	>cin-miR-4009c-3p	-8.70955	Target
>ENSCINT00000018897.3_1234	>cin-miR-4008a-3p	-8.70786	Target
>ENSCINT00000026704.2_224	>cin-miR-4068-3p	-8.70243	Target
>ENSCINT00000013487.2_826	>cin-miR-4216-3p	-8.70223	Target
>ENSCINT00000013487.2_1349	>cin-miR-672	-8.70202	Target
>ENSCINT00000009791.3_392	>cin-miR-4165-3p	-8.70091	Target
>ENSCINT00000026704.2_298	>cin-miR-4006d-3p	-8.69469	Target
>ENSCINT00000012200.3_211	>cin-miR-4046-5p	-8.69401	Target
>ENSCINT00000009781.3_378	>cin-miR-4008b-3p	-8.6938	Target
>ENSCINT00000018897.3_422	>cin-miR-4065-3p	-8.69307	Target
>ENSCINT00000025605.2_1485	>cin-miR-4046-5p	-8.69003	Target
>ENSCINT00000013487.2_304	>cin-miR-181	-8.68906	Target
>ENSCINT00000018897.3_445	>cin-miR-4001h-3p	-8.68537	Target
>ENSCINT00000013487.2_1542	>cin-miR-4008c-5p	-8.68323	Target
>ENSCINT00000013487.2_1542	>cin-miR-4008b-5p	-8.68323	Target
>ENSCINT00000032019.1_45	>cin-let-7d-5p	-8.67966	Target
>ENSCINT00000025605.2_175	>cin-miR-367-3p	-8.67936	Target
>ENSCINT00000012200.3_858	>cin-miR-153-5p	-8.67875	Target
>ENSCINT00000029337.2_1172	>cin-miR-4019-5p	-8.67865	Target
>ENSCINT00000025605.2_1375	>cin-miR-3575-5p	-8.67833	Target
>ENSCINT00000009791.3_394	>cin-miR-4000c-5p	-8.67726	Target
>ENSCINT00000025605.2_339	>cin-miR-5609-3p	-8.6661	Target
>ENSCINT00000032019.1_1465	>cin-miR-4170-5p	-8.66556	Target
>ENSCINT00000012200.3_916	>cin-miR-4197-5p	-8.66183	Target
>ENSCINT00000009781.3_616	>cin-miR-4000a-3p	-8.65664	Target
>ENSCINT00000025605.2_17	>cin-miR-4216-3p	-8.6559	Target
>ENSCINT00000018897.3_1461	>cin-miR-5604-3p	-8.65334	Target
>ENSCINT00000026704.2_889	>cin-miR-4117-5p	-8.65154	Target
>ENSCINT00000029337.2_280	>cin-miR-7-3p	-8.64978	Target
>ENSCINT00000025605.2_396	>cin-miR-4124-5p	-8.64486	Target
>ENSCINT00000013487.2_753	>cin-miR-5599-3p	-8.64464	Target
>ENSCINT00000012200.3_576	>cin-miR-4068-3p	-8.64458	Target
>ENSCINT00000032019.1_469	>cin-miR-5603-5p	-8.64352	Target
>ENSCINT00000032019.1_477	>cin-miR-4000a-2-3p	-8.64316	Target
>ENSCINT00000032019.1_813	>cin-miR-4006d-3p	-8.64267	Target
>ENSCINT00000026704.2_272	>cin-miR-5606-5p	-8.6411	Target
>ENSCINT00000018897.3_1380	>cin-miR-34-5p	-8.64098	Target
>ENSCINT00000009781.3_249	>cin-miR-4056-5p	-8.63844	Target
>ENSCINT00000026704.2_549	>cin-miR-4037-3p	-8.63833	Target
>ENSCINT00000012200.3_422	>cin-miR-4055-3p	-8.63102	Target
>ENSCINT00000026704.2_767	>cin-miR-4025-5p	-8.63031	Target
>ENSCINT00000012200.3_701	>cin-miR-31	-8.62703	Target
>ENSCINT00000025605.2_473	>cin-miR-4020b-5p	-8.62576	Target
>ENSCINT00000025605.2_416	>cin-miR-4063-3p	-8.62498	Target
>ENSCINT00000013487.2_97	>cin-miR-4089-5p	-8.62473	Target
>ENSCINT00000009791.3_37	>cin-miR-4001d-3p	-8.6191	Target
>ENSCINT00000018897.3_1352	>cin-miR-4003b-5p	-8.61699	Target
>ENSCINT00000013487.2_1312	>cin-miR-4084-5p	-8.6167	Target
>ENSCINT00000032019.1_24	>cin-miR-4058-5p	-8.61433	Target
>ENSCINT00000032019.1_1271	>cin-miR-4000a-3p	-8.61322	Target
>ENSCINT00000012200.3_1380	>cin-miR-4000g-3p	-8.60949	Target
>ENSCINT00000029337.2_930	>cin-miR-4043-3p	-8.60432	Target
>ENSCINT00000012200.3_811	>cin-miR-4062-5p	-8.60022	Target
>ENSCINT00000013487.2_123	>cin-miR-5597-5p	-8.59961	Target
>ENSCINT00000013487.2_1611	>cin-miR-4144-3p	-8.59642	Target
>ENSCINT00000026704.2_1319	>cin-miR-4053-5p	-8.59412	Target
>ENSCINT00000026704.2_1219	>cin-miR-92d-5p	-8.58841	Target
>ENSCINT00000025605.2_1478	>cin-miR-132-5p	-8.58744	Target
>ENSCINT00000013487.2_1396	>cin-miR-4115-3p	-8.58741	Target
>ENSCINT00000025605.2_698	>cin-miR-5598-3p	-8.58718	Target
>ENSCINT00000009781.3_667	>cin-miR-216	-8.58684	Target
>ENSCINT00000032019.1_397	>cin-miR-4036-3p	-8.58591	Target
>ENSCINT00000009781.3_681	>cin-miR-34-3p	-8.57763	Target
>ENSCINT00000026704.2_836	>cin-let-7b-5p	-8.57452	Target
>ENSCINT00000013487.2_1196	>cin-miR-4001i-5p	-8.57401	Target
>ENSCINT00000025605.2_139	>cin-miR-4018a-3p	-8.56981	Target
>ENSCINT00000026704.2_669	>cin-miR-4035-3p	-8.56886	Target
>ENSCINT00000013487.2_376	>cin-miR-4115-3p	-8.56561	Target
>ENSCINT00000012200.3_1138	>cin-miR-1502b-5p	-8.56525	Target
>ENSCINT00000032019.1_1238	>cin-miR-4101-3p	-8.56047	Target
>ENSCINT00000009781.3_296	>cin-miR-4001g-3p	-8.55738	Target
>ENSCINT00000018897.3_95	>cin-miR-5596a-3p	-8.55475	Target
>ENSCINT00000032019.1_540	>cin-miR-4020b-5p	-8.55432	Target
>ENSCINT00000009781.3_684	>cin-miR-34-3p	-8.55367	Target
>ENSCINT00000018897.3_1084	>cin-miR-4121-3p	-8.55217	Target
>ENSCINT00000032019.1_764	>cin-miR-4137-3p	-8.55044	Target
>ENSCINT00000012200.3_932	>cin-miR-4043-3p	-8.55	Target
>ENSCINT00000032019.1_1479	>cin-miR-5597-3p	-8.5471	Target
>ENSCINT00000018897.3_1326	>cin-miR-4105-5p	-8.54681	Target
>ENSCINT00000012200.3_676	>cin-miR-4006f-5p	-8.54611	Target
>ENSCINT00000026704.2_645	>cin-miR-4171-5p	-8.54352	Target
>ENSCINT00000026704.2_441	>cin-miR-4083-3p	-8.54198	Target
>ENSCINT00000026704.2_479	>cin-miR-5599-3p	-8.53869	Target
>ENSCINT00000032019.1_1237	>cin-miR-5611-5p	-8.53853	Target
>ENSCINT00000026704.2_1360	>cin-miR-92e-5p	-8.53574	Target
>ENSCINT00000009791.3_602	>cin-miR-4019-5p	-8.53562	Target
>ENSCINT00000029337.2_994	>cin-miR-4006c-3p	-8.53455	Target
>ENSCINT00000013487.2_306	>cin-miR-4018b-5p	-8.52646	Target
>ENSCINT00000013487.2_408	>cin-miR-4061-3p	-8.52244	Target
>ENSCINT00000026704.2_811	>cin-miR-5607-3p	-8.52179	Target
>ENSCINT00000013487.2_1394	>cin-miR-4001g-3p	-8.52171	Target
>ENSCINT00000025605.2_1335	>cin-miR-4025-5p	-8.52162	Target
>ENSCINT00000012200.3_408	>cin-miR-4181-3p	-8.51905	Target
>ENSCINT00000032019.1_565	>cin-miR-4000b-1-3p	-8.51621	Target
>ENSCINT00000012200.3_524	>cin-miR-15-5p	-8.51579	Target
>ENSCINT00000032019.1_952	>cin-miR-4051-5p	-8.51312	Target
>ENSCINT00000025605.2_561	>cin-miR-4034-3p	-8.51169	Target
>ENSCINT00000026704.2_1250	>cin-miR-4097-3p	-8.50665	Target
>ENSCINT00000026704.2_1125	>cin-miR-4184-3p	-8.50382	Target
>ENSCINT00000029337.2_868	>cin-miR-4148-5p	-8.50141	Target
>ENSCINT00000009781.3_742	>cin-miR-4001a-5p	-8.49824	Target
>ENSCINT00000025605.2_1257	>cin-miR-367-5p	-8.49802	Target
>ENSCINT00000013487.2_1585	>cin-miR-141-5p	-8.49378	Target
>ENSCINT00000026704.2_372	>cin-miR-4001e-5p	-8.49266	Target
>ENSCINT00000025605.2_133	>cin-miR-4167-5p	-8.48867	Target
>ENSCINT00000009791.3_393	>cin-miR-4105-5p	-8.48836	Target
>ENSCINT00000026704.2_372	>cin-miR-4001g-3p	-8.48662	Target
>ENSCINT00000025605.2_459	>cin-miR-4025-5p	-8.48634	Target
>ENSCINT00000029337.2_224	>cin-miR-4000b-1-3p	-8.48459	Target
>ENSCINT00000025605.2_207	>cin-miR-5609-3p	-8.47633	Target
>ENSCINT00000013487.2_1088	>cin-miR-5601-5p	-8.4757	Target
>ENSCINT00000026704.2_424	>cin-miR-4009a-5p	-8.4731	Target
>ENSCINT00000018897.3_342	>cin-miR-4001b-2-3p	-8.47056	Target
>ENSCINT00000018897.3_538	>cin-miR-4158-5p	-8.46785	Target
>ENSCINT00000025605.2_1231	>cin-miR-4102-5p	-8.46767	Target
>ENSCINT00000032019.1_430	>cin-miR-4084-5p	-8.46718	Target
>ENSCINT00000012200.3_1016	>cin-miR-5596b-3p	-8.46482	Target
>ENSCINT00000026704.2_1207	>cin-miR-4112-3p	-8.46446	Target
>ENSCINT00000025605.2_749	>cin-miR-4152-5p	-8.46135	Target
>ENSCINT00000013487.2_583	>cin-let-7a-5p	-8.46041	Target
>ENSCINT00000029337.2_1149	>cin-miR-5599-5p	-8.45653	Target
>ENSCINT00000013487.2_911	>cin-miR-4083-3p	-8.45652	Target
>ENSCINT00000013487.2_141	>cin-miR-4143-5p	-8.45626	Target
>ENSCINT00000025605.2_17	>cin-miR-4083-5p	-8.45263	Target
>ENSCINT00000012200.3_551	>cin-let-7e	-8.45119	Target
>ENSCINT00000029337.2_24	>cin-miR-4001f-3p	-8.44854	Target
>ENSCINT00000018897.3_286	>cin-let-7a-1-3p	-8.44704	Target
>ENSCINT00000032019.1_1067	>cin-miR-4018b-5p	-8.44605	Target
>ENSCINT00000032019.1_1254	>cin-miR-4000b-5p	-8.44561	Target
>ENSCINT00000018897.3_832	>cin-miR-4059-5p	-8.44328	Target
>ENSCINT00000013487.2_843	>cin-miR-4077c-5p	-8.44144	Target
>ENSCINT00000018897.3_886	>cin-miR-5612-5p	-8.4402	Target
>ENSCINT00000013487.2_1063	>cin-miR-4099-3p	-8.43981	Target
>ENSCINT00000009791.3_142	>cin-miR-4152-5p	-8.43732	Target
>ENSCINT00000032019.1_833	>cin-miR-4139-3p	-8.43613	Target
>ENSCINT00000018897.3_649	>cin-miR-4076-5p	-8.43069	Target
>ENSCINT00000018897.3_1023	>cin-miR-4002-3p	-8.42833	Target
>ENSCINT00000009781.3_286	>cin-miR-4148-5p	-8.4269	Target
>ENSCINT00000025605.2_1061	>cin-miR-92b-5p	-8.42539	Target
>ENSCINT00000012200.3_1027	>cin-miR-4039-3p	-8.42508	Target
>ENSCINT00000025605.2_203	>cin-miR-4032-3p	-8.42508	Target
>ENSCINT00000025605.2_549	>cin-miR-4002-3p	-8.42251	Target
>ENSCINT00000009791.3_136	>cin-miR-4036-3p	-8.42066	Target
>ENSCINT00000009791.3_429	>cin-miR-4074-5p	-8.42044	Target
>ENSCINT00000018897.3_928	>cin-miR-4001e-5p	-8.41747	Target
>ENSCINT00000032019.1_515	>cin-miR-4165-3p	-8.41366	Target
>ENSCINT00000018897.3_1356	>cin-miR-4003b-5p	-8.41245	Target
>ENSCINT00000012200.3_936	>cin-miR-4049-3p	-8.41169	Target
>ENSCINT00000032019.1_1344	>cin-miR-200-5p	-8.41164	Target
>ENSCINT00000013487.2_1275	>cin-miR-4181-3p	-8.40375	Target
>ENSCINT00000032019.1_1326	>cin-miR-1502a-5p	-8.40227	Target
>ENSCINT00000025605.2_795	>cin-miR-4043-3p	-8.40106	Target
>ENSCINT00000018897.3_417	>cin-miR-1502b-3p	-8.39965	Target
>ENSCINT00000009781.3_202	>cin-miR-4077c-5p	-8.3996	Target
>ENSCINT00000029337.2_1448	>cin-miR-4056-5p	-8.39888	Target
>ENSCINT00000009791.3_466	>cin-miR-4122-3p	-8.39619	Target
>ENSCINT00000012200.3_294	>cin-miR-4020b-5p	-8.39283	Target
>ENSCINT00000025605.2_803	>cin-miR-4043-3p	-8.39275	Target
>ENSCINT00000025605.2_1315	>cin-miR-4115-3p	-8.39228	Target
>ENSCINT00000029337.2_1195	>cin-miR-4123-3p	-8.39201	Target
>ENSCINT00000012200.3_526	>cin-miR-5597-5p	-8.39121	Target
>ENSCINT00000009781.3_746	>cin-miR-4047-3p	-8.38831	Target
>ENSCINT00000009781.3_489	>cin-miR-4185-5p	-8.38755	Target
>ENSCINT00000025605.2_1251	>cin-miR-4148-5p	-8.38666	Target
>ENSCINT00000032019.1_242	>cin-miR-4199-3p	-8.38215	Target
>ENSCINT00000018897.3_1021	>cin-miR-4001b-2-3p	-8.37975	Target
>ENSCINT00000032019.1_749	>cin-miR-4173-3p	-8.37969	Target
>ENSCINT00000018897.3_585	>cin-miR-4001i-5p	-8.37615	Target
>ENSCINT00000032019.1_907	>cin-miR-4043-5p	-8.37228	Target
>ENSCINT00000026704.2_57	>cin-miR-5599-3p	-8.37032	Target
>ENSCINT00000029337.2_1090	>cin-miR-4080-3p	-8.36902	Target
>ENSCINT00000013487.2_660	>cin-miR-367-3p	-8.36877	Target
>ENSCINT00000029337.2_930	>cin-miR-4003d-3p	-8.36803	Target
>ENSCINT00000032019.1_114	>cin-miR-4011b-3p	-8.36406	Target
>ENSCINT00000032019.1_395	>cin-miR-4187-5p	-8.36308	Target
>ENSCINT00000013487.2_1028	>cin-miR-4078-5p	-8.36095	Target
>ENSCINT00000026704.2_1264	>cin-miR-4008b-3p	-8.35897	Target
>ENSCINT00000013487.2_489	>cin-miR-3575-5p	-8.35664	Target
>ENSCINT00000013487.2_764	>cin-miR-4001g-3p	-8.35173	Target
>ENSCINT00000013487.2_1186	>cin-miR-4065-3p	-8.35152	Target
>ENSCINT00000025605.2_453	>cin-miR-4140-5p	-8.34419	Target
>ENSCINT00000012200.3_466	>cin-miR-4038-3p	-8.34373	Target
>ENSCINT00000032019.1_113	>cin-miR-5596b-5p	-8.34347	Target
>ENSCINT00000029337.2_43	>cin-miR-4219-5p	-8.34083	Target
>ENSCINT00000032019.1_409	>cin-miR-5596b-5p	-8.34027	Target
>ENSCINT00000012200.3_169	>cin-miR-4167-5p	-8.33885	Target
>ENSCINT00000009781.3_543	>cin-miR-5612-3p	-8.33573	Target
>ENSCINT00000032019.1_622	>cin-miR-5604-3p	-8.33509	Target
>ENSCINT00000018897.3_314	>cin-miR-4174-3p	-8.33409	Target
>ENSCINT00000018897.3_149	>cin-miR-5596b-3p	-8.33236	Target
>ENSCINT00000032019.1_1168	>cin-miR-196-5p	-8.33154	Target
>ENSCINT00000025605.2_404	>cin-miR-4173-3p	-8.3314	Target
>ENSCINT00000026704.2_326	>cin-miR-4207-3p	-8.3301	Target
>ENSCINT00000013487.2_1357	>cin-miR-4194-3p	-8.33007	Target
>ENSCINT00000032019.1_1397	>cin-miR-133-5p	-8.32936	Target
>ENSCINT00000012200.3_495	>cin-miR-367-3p	-8.32915	Target
>ENSCINT00000013487.2_1439	>cin-miR-4043-3p	-8.32727	Target
>ENSCINT00000029337.2_348	>cin-miR-4033-3p	-8.32281	Target
>ENSCINT00000029337.2_1315	>cin-miR-4035-5p	-8.31963	Target
>ENSCINT00000029337.2_281	>cin-miR-4071-3p	-8.31811	Target
>ENSCINT00000009781.3_526	>cin-miR-29-5p	-8.31737	Target
>ENSCINT00000012200.3_1022	>cin-miR-281-3p	-8.31701	Target
>ENSCINT00000013487.2_1588	>cin-miR-4101-3p	-8.31586	Target
>ENSCINT00000032019.1_37	>cin-miR-5605-3p	-8.31534	Target
>ENSCINT00000009791.3_417	>cin-miR-5603-3p	-8.3135	Target
>ENSCINT00000025605.2_543	>cin-miR-4011a-5p	-8.31192	Target
>ENSCINT00000018897.3_902	>cin-miR-5611-5p	-8.31147	Target
>ENSCINT00000032019.1_375	>cin-miR-5604-3p	-8.31085	Target
>ENSCINT00000029337.2_855	>cin-miR-672	-8.30941	Target
>ENSCINT00000026704.2_928	>cin-let-7d-5p	-8.30909	Target
>ENSCINT00000018897.3_905	>cin-miR-4019-3p	-8.30896	Target
>ENSCINT00000013487.2_738	>cin-miR-4026-3p	-8.30888	Target
>ENSCINT00000013487.2_1429	>cin-miR-5608-5p	-8.30415	Target
>ENSCINT00000029337.2_359	>cin-miR-4094-5p	-8.3015	Target
>ENSCINT00000025605.2_750	>cin-miR-4152-5p	-8.30138	Target
>ENSCINT00000025605.2_1452	>cin-miR-4072-3p	-8.29965	Target
>ENSCINT00000032019.1_1051	>cin-miR-4085-3p	-8.29938	Target
>ENSCINT00000012200.3_282	>cin-miR-4123-3p	-8.29925	Target
>ENSCINT00000018897.3_1337	>cin-miR-4020b-5p	-8.29364	Target
>ENSCINT00000029337.2_823	>cin-miR-5597-5p	-8.29343	Target
>ENSCINT00000018897.3_699	>cin-miR-4192-3p	-8.29234	Target
>ENSCINT00000025605.2_695	>cin-miR-5598-3p	-8.29099	Target
>ENSCINT00000013487.2_1420	>cin-miR-4143-5p	-8.2891	Target
>ENSCINT00000013487.2_629	>cin-miR-3599-5p	-8.28795	Target
>ENSCINT00000025605.2_994	>cin-miR-4076-5p	-8.28299	Target
>ENSCINT00000032019.1_104	>cin-miR-4105-5p	-8.2815	Target
>ENSCINT00000013487.2_910	>cin-miR-4009b-5p	-8.2803	Target
>ENSCINT00000013487.2_693	>cin-miR-4056-3p	-8.27815	Target
>ENSCINT00000026704.2_928	>cin-miR-4000h-3p	-8.27598	Target
>ENSCINT00000026704.2_430	>cin-miR-4001a-1-3p	-8.27594	Target
>ENSCINT00000009791.3_152	>cin-miR-4005a-3p	-8.27447	Target
>ENSCINT00000029337.2_1410	>cin-miR-15-3p	-8.27425	Target
>ENSCINT00000029337.2_789	>cin-miR-4005c-5p	-8.27029	Target
>ENSCINT00000012200.3_845	>cin-miR-4006c-5p	-8.26942	Target
>ENSCINT00000018897.3_1340	>cin-miR-4074-5p	-8.26928	Target
>ENSCINT00000013487.2_1219	>cin-miR-4094-3p	-8.26867	Target
>ENSCINT00000009781.3_53	>cin-miR-4081-5p	-8.25905	Target
>ENSCINT00000025605.2_1240	>cin-miR-4083-3p	-8.25613	Target
>ENSCINT00000032019.1_1471	>cin-miR-4102-3p	-8.2474	Target
>ENSCINT00000029337.2_772	>cin-miR-4047-3p	-8.24618	Target
>ENSCINT00000026704.2_489	>cin-miR-4121-3p	-8.24441	Target
>ENSCINT00000026704.2_55	>cin-miR-92d-5p	-8.24299	Target
>ENSCINT00000032019.1_1055	>cin-miR-5598-3p	-8.24265	Target
>ENSCINT00000012200.3_1307	>cin-miR-5596b-3p	-8.24047	Target
>ENSCINT00000032019.1_1406	>cin-miR-4056-5p	-8.23842	Target
>ENSCINT00000032019.1_1474	>cin-miR-4121-3p	-8.23669	Target
>ENSCINT00000018897.3_285	>cin-miR-4070-5p	-8.23589	Target
>ENSCINT00000026704.2_378	>cin-miR-219-3p	-8.23551	Target
>ENSCINT00000013487.2_1636	>cin-miR-4075-5p	-8.2341	Target
>ENSCINT00000012200.3_1230	>cin-miR-4193-5p	-8.23048	Target
>ENSCINT00000032019.1_1470	>cin-miR-4102-3p	-8.2303	Target
>ENSCINT00000032019.1_977	>cin-miR-135-3p	-8.22908	Target
>ENSCINT00000032019.1_1115	>cin-miR-4006g-5p	-8.22817	Target
>ENSCINT00000018897.3_917	>cin-miR-4040-5p	-8.22793	Target
>ENSCINT00000026704.2_774	>cin-miR-4043-3p	-8.22768	Target
>ENSCINT00000026704.2_924	>cin-miR-4047-3p	-8.22621	Target
>ENSCINT00000012200.3_380	>cin-miR-4034-5p	-8.22583	Target
>ENSCINT00000013487.2_1549	>cin-miR-4008c-5p	-8.22565	Target
>ENSCINT00000013487.2_1549	>cin-miR-4008b-5p	-8.22565	Target
>ENSCINT00000032019.1_1387	>cin-miR-4000a-2-3p	-8.22316	Target
>ENSCINT00000025605.2_321	>cin-miR-92b-3p	-8.22304	Target
>ENSCINT00000025605.2_1362	>cin-miR-5599-3p	-8.22194	Target
>ENSCINT00000012200.3_1382	>cin-let-7e	-8.22192	Target
>ENSCINT00000026704.2_172	>cin-miR-4170-5p	-8.21955	Target
>ENSCINT00000032019.1_656	>cin-miR-3575-5p	-8.21943	Target
>ENSCINT00000032019.1_1157	>cin-miR-4024-5p	-8.21908	Target
>ENSCINT00000029337.2_792	>cin-miR-4073-3p	-8.21524	Target
>ENSCINT00000013487.2_450	>cin-miR-7-3p	-8.2145	Target
>ENSCINT00000009781.3_694	>cin-miR-4131-5p	-8.2134	Target
>ENSCINT00000026704.2_1185	>cin-miR-5598-3p	-8.21049	Target
>ENSCINT00000009781.3_687	>cin-miR-92d-5p	-8.20972	Target
>ENSCINT00000018897.3_1092	>cin-miR-4050-5p	-8.20566	Target
>ENSCINT00000025605.2_1192	>cin-miR-4000c-3p	-8.2031	Target
>ENSCINT00000009781.3_226	>cin-miR-184	-8.19997	Target
>ENSCINT00000012200.3_1199	>cin-miR-92d-5p	-8.19785	Target
>ENSCINT00000029337.2_571	>cin-miR-4025-5p	-8.19714	Target
>ENSCINT00000029337.2_1392	>cin-miR-4006d-3p	-8.19688	Target
>ENSCINT00000032019.1_613	>cin-miR-4205-5p	-8.19466	Target
>ENSCINT00000018897.3_474	>cin-miR-4110-5p	-8.19397	Target
>ENSCINT00000013487.2_274	>cin-miR-31	-8.19243	Target
>ENSCINT00000025605.2_1332	>cin-let-7e	-8.18938	Target
>ENSCINT00000026704.2_1333	>cin-miR-4194-3p	-8.1882	Target
>ENSCINT00000012200.3_858	>cin-miR-4187-5p	-8.18741	Target
>ENSCINT00000013487.2_1478	>cin-miR-4143-5p	-8.18677	Target
>ENSCINT00000029337.2_662	>cin-miR-4098-5p	-8.18574	Target
>ENSCINT00000029337.2_1302	>cin-miR-4032-5p	-8.18453	Target
>ENSCINT00000012200.3_1090	>cin-miR-4003d-3p	-8.18335	Target
>ENSCINT00000012200.3_305	>cin-miR-4057-5p	-8.18304	Target
>ENSCINT00000032019.1_395	>cin-miR-1-3p	-8.17929	Target
>ENSCINT00000009791.3_611	>cin-miR-4040-5p	-8.17901	Target
>ENSCINT00000029337.2_1287	>cin-miR-4156-5p	-8.1781	Target
>ENSCINT00000032019.1_1405	>cin-miR-4178b-5p	-8.17673	Target
>ENSCINT00000009781.3_616	>cin-miR-4000a-2-3p	-8.17548	Target
>ENSCINT00000012200.3_182	>cin-miR-4025-5p	-8.1703	Target
>ENSCINT00000025605.2_1033	>cin-miR-4080-3p	-8.17016	Target
>ENSCINT00000029337.2_1043	>cin-miR-4207-3p	-8.16779	Target
>ENSCINT00000013487.2_453	>cin-miR-92c-3p	-8.16614	Target
>ENSCINT00000025605.2_1518	>cin-miR-4076-3p	-8.1631	Target
>ENSCINT00000018897.3_1378	>cin-miR-5601-5p	-8.16196	Target
>ENSCINT00000012200.3_800	>cin-miR-4193-5p	-8.1599	Target
>ENSCINT00000026704.2_207	>cin-miR-4121-3p	-8.15961	Target
>ENSCINT00000018897.3_361	>cin-miR-4031-3p	-8.15923	Target
>ENSCINT00000013487.2_1094	>cin-miR-4140-3p	-8.15694	Target
>ENSCINT00000012200.3_986	>cin-miR-4214-5p	-8.15587	Target
>ENSCINT00000032019.1_925	>cin-miR-4014-1-5p	-8.15169	Target
>ENSCINT00000025605.2_1337	>cin-miR-4001h-5p	-8.15064	Target
>ENSCINT00000012200.3_802	>cin-miR-4193-5p	-8.14963	Target
>ENSCINT00000013487.2_126	>cin-miR-4002-5p	-8.14684	Target
>ENSCINT00000012200.3_266	>cin-miR-4003c-3p	-8.14627	Target
>ENSCINT00000013487.2_539	>cin-miR-4095-5p	-8.14546	Target
>ENSCINT00000026704.2_1317	>cin-let-7b-5p	-8.14544	Target
>ENSCINT00000026704.2_901	>cin-miR-4162-3p	-8.14455	Target
>ENSCINT00000026704.2_521	>cin-miR-4145-3p	-8.1435	Target
>ENSCINT00000025605.2_894	>cin-miR-4152-5p	-8.14188	Target
>ENSCINT00000009791.3_614	>cin-miR-4006c-3p	-8.14176	Target
>ENSCINT00000009781.3_741	>cin-miR-4000h-5p	-8.14147	Target
>ENSCINT00000013487.2_386	>cin-miR-4080-5p	-8.14113	Target
>ENSCINT00000018897.3_450	>cin-miR-4011a-5p	-8.13655	Target
>ENSCINT00000009781.3_749	>cin-miR-4066-3p	-8.13654	Target
>ENSCINT00000018897.3_609	>cin-miR-4212-3p	-8.13606	Target
>ENSCINT00000013487.2_1159	>cin-miR-4098-5p	-8.13241	Target
>ENSCINT00000018897.3_916	>cin-miR-4193-5p	-8.12942	Target
>ENSCINT00000032019.1_99	>cin-miR-4001b-5p	-8.12761	Target
>ENSCINT00000032019.1_921	>cin-miR-4162-5p	-8.12459	Target
>ENSCINT00000029337.2_59	>cin-miR-4005b-3p	-8.12392	Target
>ENSCINT00000026704.2_1141	>cin-miR-5608-5p	-8.12241	Target
>ENSCINT00000032019.1_457	>cin-miR-4079-3p	-8.121	Target
>ENSCINT00000013487.2_767	>cin-miR-4123-3p	-8.11851	Target
>ENSCINT00000032019.1_375	>cin-miR-15-3p	-8.11817	Target
>ENSCINT00000013487.2_1568	>cin-miR-4143-5p	-8.11771	Target
>ENSCINT00000013487.2_1106	>cin-miR-4050-5p	-8.117	Target
>ENSCINT00000029337.2_1443	>cin-miR-4154-3p	-8.11617	Target
>ENSCINT00000012200.3_807	>cin-miR-5612-5p	-8.11595	Target
>ENSCINT00000025605.2_1164	>cin-miR-4053-3p	-8.11077	Target
>ENSCINT00000025605.2_394	>cin-miR-4177-3p	-8.10946	Target
>ENSCINT00000026704.2_940	>cin-miR-4005a-5p	-8.1043	Target
>ENSCINT00000029337.2_153	>cin-miR-4169-3p	-8.10198	Target
>ENSCINT00000013487.2_798	>cin-miR-4082-3p	-8.1001	Target
>ENSCINT00000009781.3_654	>cin-miR-155	-8.09887	Target
>ENSCINT00000032019.1_721	>cin-miR-4080-3p	-8.09688	Target
>ENSCINT00000032019.1_670	>cin-miR-200-5p	-8.09687	Target
>ENSCINT00000013487.2_622	>cin-miR-200-5p	-8.09611	Target
>ENSCINT00000013487.2_429	>cin-miR-5604-3p	-8.0933	Target
>ENSCINT00000018897.3_1173	>cin-miR-4012-5p	-8.08913	Target
>ENSCINT00000026704.2_402	>cin-miR-4000b-1-3p	-8.08759	Target
>ENSCINT00000009781.3_775	>cin-miR-4169-3p	-8.08355	Target
>ENSCINT00000025605.2_773	>cin-miR-4138-5p	-8.08123	Target
>ENSCINT00000018897.3_112	>cin-miR-4018b-5p	-8.08032	Target
>ENSCINT00000029337.2_921	>cin-miR-92c-5p	-8.07821	Target
>ENSCINT00000009781.3_255	>cin-let-7b-5p	-8.07447	Target
>ENSCINT00000018897.3_459	>cin-miR-1473-5p	-8.0688	Target
>ENSCINT00000009791.3_612	>cin-miR-672	-8.06712	Target
>ENSCINT00000012200.3_278	>cin-miR-4070-3p	-8.06503	Target
>ENSCINT00000013487.2_1507	>cin-miR-5597-5p	-8.0647	Target
>ENSCINT00000032019.1_189	>cin-miR-4001h-5p	-8.06384	Target
>ENSCINT00000025605.2_760	>cin-miR-4138-5p	-8.06374	Target
>ENSCINT00000029337.2_1330	>cin-let-7d-5p	-8.06289	Target
>ENSCINT00000013487.2_887	>cin-miR-181	-8.06015	Target
>ENSCINT00000013487.2_631	>cin-miR-3599-5p	-8.05862	Target
>ENSCINT00000026704.2_1116	>cin-miR-4156-3p	-8.05775	Target
>ENSCINT00000032019.1_1335	>cin-miR-3575-5p	-8.05619	Target
>ENSCINT00000025605.2_331	>cin-miR-4127-5p	-8.0528	Target
>ENSCINT00000025605.2_630	>cin-miR-4091-5p	-8.05208	Target
>ENSCINT00000009791.3_415	>cin-miR-4060-5p	-8.05191	Target
>ENSCINT00000032019.1_1002	>cin-miR-4108-5p	-8.05172	Target
>ENSCINT00000013487.2_622	>cin-miR-3599-5p	-8.04906	Target
>ENSCINT00000029337.2_1331	>cin-miR-4084-5p	-8.04794	Target
>ENSCINT00000018897.3_702	>cin-miR-5601-3p	-8.04748	Target
>ENSCINT00000026704.2_325	>cin-miR-4009a-3p	-8.04674	Target
>ENSCINT00000029337.2_1342	>cin-miR-4001e-5p	-8.04654	Target
>ENSCINT00000013487.2_1216	>cin-miR-4073-5p	-8.04641	Target
>ENSCINT00000026704.2_1105	>cin-let-7e	-8.04361	Target
>ENSCINT00000029337.2_693	>cin-miR-4174-3p	-8.04358	Target
>ENSCINT00000029337.2_246	>cin-miR-5605-5p	-8.04186	Target
>ENSCINT00000013487.2_157	>cin-miR-4006d-3p	-8.04043	Target
>ENSCINT00000012200.3_952	>cin-miR-5605-5p	-8.03922	Target
>ENSCINT00000025605.2_397	>cin-miR-141-3p	-8.03853	Target
>ENSCINT00000018897.3_336	>cin-miR-4037-5p	-8.03851	Target
>ENSCINT00000025605.2_643	>cin-miR-4115-3p	-8.03826	Target
>ENSCINT00000012200.3_1277	>cin-miR-4001e-3p	-8.03717	Target
>ENSCINT00000012200.3_66	>cin-miR-4084-3p	-8.03676	Target
>ENSCINT00000009781.3_236	>cin-miR-133-3p	-8.036	Target
>ENSCINT00000013487.2_1312	>cin-miR-672	-8.0351	Target
>ENSCINT00000029337.2_1033	>cin-miR-4032-5p	-8.03505	Target
>ENSCINT00000029337.2_284	>cin-miR-4056-5p	-8.03491	Target
>ENSCINT00000018897.3_290	>cin-miR-141-5p	-8.03443	Target
>ENSCINT00000025605.2_1006	>cin-miR-4003a-5p	-8.03258	Target
>ENSCINT00000013487.2_1546	>cin-let-7e	-8.03125	Target
>ENSCINT00000025605.2_676	>cin-miR-4170-5p	-8.02565	Target
>ENSCINT00000025605.2_1473	>cin-let-7c	-8.025	Target
>ENSCINT00000026704.2_844	>cin-miR-5607-3p	-8.02314	Target
>ENSCINT00000029337.2_296	>cin-miR-4020b-3p	-8.02237	Target
>ENSCINT00000013487.2_1663	>cin-miR-4117-5p	-8.02206	Target
>ENSCINT00000026704.2_11	>cin-miR-4164-3p	-8.01872	Target
>ENSCINT00000026704.2_736	>cin-miR-4011b-3p	-8.01762	Target
>ENSCINT00000025605.2_698	>cin-miR-5596a-3p	-8.01727	Target
>ENSCINT00000018897.3_959	>cin-miR-4072-3p	-8.01462	Target
>ENSCINT00000012200.3_441	>cin-miR-4084-5p	-8.01461	Target
>ENSCINT00000026704.2_707	>cin-miR-4000b-5p	-8.01403	Target
>ENSCINT00000018897.3_132	>cin-miR-4214-5p	-8.01322	Target
>ENSCINT00000018897.3_1264	>cin-miR-92b-5p	-8.01252	Target
>ENSCINT00000013487.2_39	>cin-miR-4034-3p	-8.01242	Target
>ENSCINT00000025605.2_212	>cin-miR-4051-5p	-8.01098	Target
>ENSCINT00000012200.3_1351	>cin-miR-4005b-5p	-8.01085	Target
>ENSCINT00000026704.2_472	>cin-miR-4140-3p	-8.00957	Target
>ENSCINT00000029337.2_1281	>cin-miR-4021-3p	-8.00886	Target
>ENSCINT00000012200.3_294	>cin-miR-3575-3p	-8.00827	Target
>ENSCINT00000013487.2_1409	>cin-miR-4000g-3p	-8.00789	Target
>ENSCINT00000013487.2_50	>cin-miR-4169-3p	-8.00575	Target
>ENSCINT00000032019.1_1387	>cin-miR-4000a-3p	-8.00432	Target
>ENSCINT00000032019.1_1410	>cin-miR-4008c-5p	-8.0042	Target
>ENSCINT00000032019.1_1410	>cin-miR-4008b-5p	-8.0042	Target
>ENSCINT00000012200.3_948	>cin-miR-4138-5p	-8.00059	Target
>ENSCINT00000018897.3_245	>cin-miR-5608-3p	-7.99742	Target
>ENSCINT00000025605.2_333	>cin-miR-4053-3p	-7.99268	Target
>ENSCINT00000026704.2_1360	>cin-miR-92b-5p	-7.99254	Target
>ENSCINT00000032019.1_721	>cin-miR-4122-3p	-7.9911	Target
>ENSCINT00000009791.3_189	>cin-miR-5605-3p	-7.98976	Target
>ENSCINT00000012200.3_1150	>cin-miR-200-5p	-7.98757	Target
>ENSCINT00000013487.2_85	>cin-miR-4121-3p	-7.98697	Target
>ENSCINT00000012200.3_1324	>cin-miR-4187-5p	-7.98387	Target
>ENSCINT00000012200.3_631	>cin-miR-4170-5p	-7.98349	Target
>ENSCINT00000025605.2_322	>cin-miR-4046-3p	-7.97925	Target
>ENSCINT00000018897.3_779	>cin-let-7d-5p	-7.96989	Target
>ENSCINT00000032019.1_1254	>cin-miR-4001b-5p	-7.96547	Target
>ENSCINT00000013487.2_809	>cin-miR-9-5p	-7.96424	Target
>ENSCINT00000032019.1_1427	>cin-miR-5609-3p	-7.96313	Target
>ENSCINT00000018897.3_277	>cin-miR-3575-5p	-7.96095	Target
>ENSCINT00000029337.2_159	>cin-miR-4185-3p	-7.96052	Target
>ENSCINT00000012200.3_117	>cin-miR-4090-3p	-7.95959	Target
>ENSCINT00000029337.2_1105	>cin-miR-4000f-3p	-7.9591	Target
>ENSCINT00000029337.2_801	>cin-miR-4011a-5p	-7.95646	Target
>ENSCINT00000032019.1_1136	>cin-miR-4187-5p	-7.95428	Target
>ENSCINT00000032019.1_1254	>cin-miR-4001h-5p	-7.95257	Target
>ENSCINT00000012200.3_476	>cin-miR-4102-5p	-7.95124	Target
>ENSCINT00000025605.2_250	>cin-miR-4094-3p	-7.95017	Target
>ENSCINT00000032019.1_1450	>cin-miR-4040-3p	-7.94914	Target
>ENSCINT00000018897.3_1186	>cin-miR-181	-7.94778	Target
>ENSCINT00000032019.1_1179	>cin-miR-200-5p	-7.94473	Target
>ENSCINT00000018897.3_54	>cin-miR-4064-3p	-7.94376	Target
>ENSCINT00000018897.3_177	>cin-miR-4131-5p	-7.94287	Target
>ENSCINT00000012200.3_400	>cin-miR-4142-3p	-7.94214	Target
>ENSCINT00000025605.2_482	>cin-miR-4167-5p	-7.94093	Target
>ENSCINT00000012200.3_318	>cin-miR-4185-5p	-7.93962	Target
>ENSCINT00000025605.2_23	>cin-miR-4062-3p	-7.93796	Target
>ENSCINT00000013487.2_711	>cin-miR-1502c-5p	-7.93708	Target
>ENSCINT00000018897.3_458	>cin-miR-4001h-3p	-7.93683	Target
>ENSCINT00000025605.2_739	>cin-miR-4060-3p	-7.93539	Target
>ENSCINT00000025605.2_1499	>cin-miR-4207-3p	-7.93036	Target
>ENSCINT00000009791.3_343	>cin-miR-4001h-3p	-7.92893	Target
>ENSCINT00000013487.2_93	>cin-miR-4214-5p	-7.92696	Target
>ENSCINT00000025605.2_702	>cin-miR-4085-3p	-7.92485	Target
>ENSCINT00000012200.3_115	>cin-miR-196-5p	-7.92399	Target
>ENSCINT00000025605.2_333	>cin-miR-4174-3p	-7.92369	Target
>ENSCINT00000025605.2_1251	>cin-miR-4001g-3p	-7.92332	Target
>ENSCINT00000026704.2_866	>cin-miR-199-3p	-7.92237	Target
>ENSCINT00000012200.3_1133	>cin-miR-4000h-3p	-7.9217	Target
>ENSCINT00000013487.2_309	>cin-miR-4216-3p	-7.92135	Target
>ENSCINT00000013487.2_765	>cin-miR-4030-5p	-7.92126	Target
>ENSCINT00000018897.3_1474	>cin-miR-4136-3p	-7.9189	Target
>ENSCINT00000025605.2_1253	>cin-miR-4006a-5p	-7.91869	Target
>ENSCINT00000009781.3_172	>cin-miR-196-3p	-7.91644	Target
>ENSCINT00000009791.3_347	>cin-miR-4164-3p	-7.91567	Target
>ENSCINT00000018897.3_913	>cin-miR-4000h-3p	-7.91448	Target
>ENSCINT00000018897.3_264	>cin-miR-4124-5p	-7.91372	Target
>ENSCINT00000013487.2_1263	>cin-miR-4192-3p	-7.91167	Target
>ENSCINT00000029337.2_341	>cin-miR-5603-3p	-7.91013	Target
>ENSCINT00000018897.3_456	>cin-miR-4057-3p	-7.90974	Target
>ENSCINT00000025605.2_267	>cin-miR-92d-5p	-7.90849	Target
>ENSCINT00000032019.1_58	>cin-miR-4121-3p	-7.9078	Target
>ENSCINT00000018897.3_955	>cin-miR-4040-5p	-7.90774	Target
>ENSCINT00000032019.1_59	>cin-miR-4121-3p	-7.90743	Target
>ENSCINT00000013487.2_1283	>cin-miR-4102-3p	-7.90689	Target
>ENSCINT00000029337.2_946	>cin-miR-4000a-2-3p	-7.90654	Target
>ENSCINT00000018897.3_704	>cin-miR-4148-5p	-7.90639	Target
>ENSCINT00000032019.1_573	>cin-miR-4059-5p	-7.90613	Target
>ENSCINT00000009791.3_427	>cin-miR-4132-3p	-7.90559	Target
>ENSCINT00000032019.1_1112	>cin-miR-4050-5p	-7.90516	Target
>ENSCINT00000026704.2_1241	>cin-miR-4000h-5p	-7.90482	Target
>ENSCINT00000012200.3_898	>cin-miR-4068-3p	-7.90282	Target
>ENSCINT00000026704.2_969	>cin-miR-4116-5p	-7.90217	Target
>ENSCINT00000009781.3_719	>cin-miR-124-2-5p	-7.90094	Target
>ENSCINT00000025605.2_695	>cin-miR-5596a-3p	-7.90005	Target
>ENSCINT00000029337.2_1340	>cin-miR-4021-3p	-7.89899	Target
>ENSCINT00000032019.1_150	>cin-miR-133-3p	-7.89763	Target
>ENSCINT00000032019.1_576	>cin-miR-3598-3p	-7.89588	Target
>ENSCINT00000026704.2_1470	>cin-miR-5609-5p	-7.89547	Target
>ENSCINT00000018897.3_41	>cin-miR-5609-3p	-7.89076	Target
>ENSCINT00000025605.2_1155	>cin-miR-4179a-5p	-7.89063	Target
>ENSCINT00000032019.1_51	>cin-miR-4189-5p	-7.89049	Target
>ENSCINT00000026704.2_723	>cin-miR-4003d-3p	-7.88923	Target
>ENSCINT00000025605.2_1161	>cin-miR-4122-3p	-7.88914	Target
>ENSCINT00000029337.2_773	>cin-miR-219-3p	-7.88847	Target
>ENSCINT00000025605.2_700	>cin-miR-4065-5p	-7.88688	Target
>ENSCINT00000018897.3_759	>cin-miR-5599-3p	-7.88629	Target
>ENSCINT00000032019.1_984	>cin-miR-135-3p	-7.88424	Target
>ENSCINT00000032019.1_889	>cin-miR-4146-3p	-7.88398	Target
>ENSCINT00000018897.3_932	>cin-miR-5606-5p	-7.88235	Target
>ENSCINT00000018897.3_770	>cin-miR-5612-5p	-7.88068	Target
>ENSCINT00000032019.1_1241	>cin-miR-4152-5p	-7.87978	Target
>ENSCINT00000018897.3_973	>cin-miR-4006a-1-3p	-7.87797	Target
>ENSCINT00000012200.3_342	>cin-miR-125-5p	-7.87759	Target
>ENSCINT00000013487.2_692	>cin-miR-4156-3p	-7.87615	Target
>ENSCINT00000009791.3_370	>cin-miR-4207-3p	-7.87265	Target
>ENSCINT00000032019.1_99	>cin-miR-4001h-5p	-7.87079	Target
>ENSCINT00000032019.1_961	>cin-miR-4150-5p	-7.87034	Target
>ENSCINT00000012200.3_599	>cin-miR-4046-5p	-7.87034	Target
>ENSCINT00000018897.3_37	>cin-miR-4060-3p	-7.86966	Target
>ENSCINT00000012200.3_1167	>cin-miR-4000g-3p	-7.86907	Target
>ENSCINT00000018897.3_1250	>cin-miR-5607-5p	-7.86766	Target
>ENSCINT00000013487.2_1559	>cin-miR-5596b-3p	-7.86383	Target
>ENSCINT00000013487.2_1284	>cin-miR-4035-5p	-7.86311	Target
>ENSCINT00000013487.2_765	>cin-miR-4200-5p	-7.86219	Target
>ENSCINT00000029337.2_142	>cin-miR-4037-3p	-7.85738	Target
>ENSCINT00000009781.3_293	>cin-miR-4008a-3p	-7.85735	Target
>ENSCINT00000013487.2_1305	>cin-miR-15-5p	-7.85705	Target
>ENSCINT00000029337.2_1234	>cin-miR-4163-5p	-7.85691	Target
>ENSCINT00000018897.3_632	>cin-miR-4212-3p	-7.85655	Target
>ENSCINT00000029337.2_75	>cin-miR-4001b-1-3p	-7.85638	Target
>ENSCINT00000012200.3_800	>cin-miR-4121-3p	-7.85382	Target
>ENSCINT00000025605.2_834	>cin-miR-4121-3p	-7.84915	Target
>ENSCINT00000025605.2_333	>cin-miR-4146-3p	-7.84757	Target
>ENSCINT00000029337.2_17	>cin-miR-5612-5p	-7.84673	Target
>ENSCINT00000032019.1_141	>cin-miR-216	-7.84571	Target
>ENSCINT00000013487.2_1292	>cin-miR-4181-3p	-7.8457	Target
>ENSCINT00000029337.2_364	>cin-miR-5605-3p	-7.84417	Target
>ENSCINT00000029337.2_1131	>cin-miR-4016	-7.84377	Target
>ENSCINT00000012200.3_676	>cin-miR-4006a-5p	-7.84035	Target
>ENSCINT00000013487.2_72	>cin-miR-15-3p	-7.83852	Target
>ENSCINT00000012200.3_409	>cin-miR-4020b-3p	-7.83575	Target
>ENSCINT00000018897.3_445	>cin-miR-219-5p	-7.83483	Target
>ENSCINT00000012200.3_507	>cin-miR-4132-5p	-7.83483	Target
>ENSCINT00000025605.2_719	>cin-miR-4029-5p	-7.83311	Target
>ENSCINT00000029337.2_1034	>cin-miR-4006c-3p	-7.83152	Target
>ENSCINT00000012200.3_1235	>cin-miR-4113-5p	-7.83148	Target
>ENSCINT00000026704.2_1264	>cin-miR-5598-5p	-7.83064	Target
>ENSCINT00000012200.3_1173	>cin-miR-4032-3p	-7.8282	Target
>ENSCINT00000013487.2_1592	>cin-miR-4015-3p	-7.82692	Target
>ENSCINT00000009781.3_455	>cin-miR-4037-3p	-7.82503	Target
>ENSCINT00000018897.3_928	>cin-miR-4148-5p	-7.82382	Target
>ENSCINT00000025605.2_477	>cin-miR-3575-5p	-7.82175	Target
>ENSCINT00000012200.3_478	>cin-miR-4142-5p	-7.82081	Target
>ENSCINT00000012200.3_736	>cin-miR-4074-5p	-7.81606	Target
>ENSCINT00000026704.2_920	>cin-miR-4008a-5p	-7.81452	Target
>ENSCINT00000029337.2_1150	>cin-miR-4053-5p	-7.81343	Target
>ENSCINT00000012200.3_553	>cin-miR-4005a-5p	-7.81191	Target
>ENSCINT00000009791.3_612	>cin-miR-4162-5p	-7.80823	Target
>ENSCINT00000018897.3_733	>cin-miR-4056-3p	-7.80682	Target
>ENSCINT00000009781.3_375	>cin-miR-4053-5p	-7.80555	Target
>ENSCINT00000025605.2_415	>cin-miR-4054-5p	-7.80492	Target
>ENSCINT00000013487.2_1206	>cin-miR-4016	-7.80426	Target
>ENSCINT00000018897.3_220	>cin-miR-4200-3p	-7.8029	Target
>ENSCINT00000009781.3_773	>cin-miR-5606-5p	-7.80251	Target
>ENSCINT00000013487.2_1590	>cin-miR-141-5p	-7.802	Target
>ENSCINT00000012200.3_983	>cin-miR-4018b-5p	-7.80175	Target
>ENSCINT00000026704.2_756	>cin-miR-4162-3p	-7.80074	Target
>ENSCINT00000026704.2_667	>cin-miR-4011a-5p	-7.80066	Target
>ENSCINT00000013487.2_786	>cin-miR-4011a-5p	-7.80037	Target
>ENSCINT00000026704.2_1062	>cin-miR-4151-3p	-7.79689	Target
>ENSCINT00000013487.2_97	>cin-miR-4011b-5p	-7.79644	Target
>ENSCINT00000025605.2_1193	>cin-miR-29-5p	-7.79615	Target
>ENSCINT00000012200.3_1256	>cin-miR-4018b-5p	-7.79536	Target
>ENSCINT00000025605.2_412	>cin-miR-5611-5p	-7.79439	Target
>ENSCINT00000009791.3_189	>cin-miR-4105-5p	-7.7933	Target
>ENSCINT00000009791.3_11	>cin-miR-4216-3p	-7.79245	Target
>ENSCINT00000012200.3_24	>cin-miR-4113-5p	-7.79238	Target
>ENSCINT00000012200.3_278	>cin-miR-4030-5p	-7.79131	Target
>ENSCINT00000012200.3_205	>cin-miR-4132-5p	-7.79036	Target
>ENSCINT00000032019.1_312	>cin-miR-4144-3p	-7.78977	Target
>ENSCINT00000012200.3_592	>cin-miR-5596a-3p	-7.78775	Target
>ENSCINT00000018897.3_1474	>cin-miR-4067-3p	-7.78686	Target
>ENSCINT00000026704.2_11	>cin-miR-4103-3p	-7.78581	Target
>ENSCINT00000026704.2_656	>cin-miR-4131-5p	-7.78478	Target
>ENSCINT00000012200.3_556	>cin-miR-4005a-5p	-7.78438	Target
>ENSCINT00000018897.3_1303	>cin-miR-4160-3p	-7.78241	Target
>ENSCINT00000012200.3_265	>cin-miR-4034-5p	-7.78016	Target
>ENSCINT00000013487.2_615	>cin-miR-4183-5p	-7.77699	Target
>ENSCINT00000025605.2_447	>cin-miR-4207-3p	-7.77693	Target
>ENSCINT00000032019.1_959	>cin-miR-4090-3p	-7.77545	Target
>ENSCINT00000026704.2_921	>cin-let-7d-5p	-7.77471	Target
>ENSCINT00000029337.2_901	>cin-miR-5598-3p	-7.77177	Target
>ENSCINT00000032019.1_1236	>cin-miR-4011a-5p	-7.77174	Target
>ENSCINT00000013487.2_909	>cin-miR-4006d-3p	-7.77089	Target
>ENSCINT00000018897.3_1072	>cin-miR-4000a-2-3p	-7.76989	Target
>ENSCINT00000009781.3_54	>cin-miR-4001g-3p	-7.76908	Target
>ENSCINT00000025605.2_699	>cin-miR-4140-3p	-7.76799	Target
>ENSCINT00000025605.2_1071	>cin-miR-4045-3p	-7.76661	Target
>ENSCINT00000025605.2_1253	>cin-miR-4006d-5p	-7.76658	Target
>ENSCINT00000025605.2_795	>cin-miR-4020b-3p	-7.76561	Target
>ENSCINT00000018897.3_800	>cin-miR-4208-3p	-7.76097	Target
>ENSCINT00000029337.2_436	>cin-miR-4006a-2-3p	-7.75942	Target
>ENSCINT00000032019.1_846	>cin-miR-4100-5p	-7.75853	Target
>ENSCINT00000012200.3_1098	>cin-miR-4075-5p	-7.75729	Target
>ENSCINT00000029337.2_1120	>cin-miR-672	-7.75607	Target
>ENSCINT00000009781.3_505	>cin-miR-4112-3p	-7.75593	Target
>ENSCINT00000009781.3_532	>cin-miR-4199-3p	-7.75535	Target
>ENSCINT00000013487.2_1497	>cin-miR-4145-3p	-7.75223	Target
>ENSCINT00000026704.2_362	>cin-miR-4095-5p	-7.74896	Target
>ENSCINT00000012200.3_724	>cin-miR-4074-5p	-7.74593	Target
>ENSCINT00000032019.1_1115	>cin-miR-4006e-5p	-7.7459	Target
>ENSCINT00000012200.3_1161	>cin-miR-4131-5p	-7.74558	Target
>ENSCINT00000013487.2_1648	>cin-miR-4108-5p	-7.74342	Target
>ENSCINT00000013487.2_450	>cin-miR-1497-5p	-7.74314	Target
>ENSCINT00000025605.2_1034	>cin-miR-4216-3p	-7.74293	Target
>ENSCINT00000018897.3_1460	>cin-miR-5609-3p	-7.74287	Target
>ENSCINT00000013487.2_1158	>cin-miR-4006a-1-3p	-7.74213	Target
>ENSCINT00000012200.3_89	>cin-miR-4113-5p	-7.74203	Target
>ENSCINT00000009781.3_350	>cin-miR-4011a-5p	-7.7403	Target
>ENSCINT00000032019.1_46	>cin-miR-7-5p	-7.74001	Target
>ENSCINT00000009791.3_618	>cin-miR-4177-3p	-7.73589	Target
>ENSCINT00000012200.3_1118	>cin-miR-4113-5p	-7.7341	Target
>ENSCINT00000026704.2_531	>cin-miR-4096-3p	-7.73291	Target
>ENSCINT00000032019.1_659	>cin-miR-1502a-5p	-7.73147	Target
>ENSCINT00000025605.2_990	>cin-miR-3599-5p	-7.73042	Target
>ENSCINT00000026704.2_996	>cin-miR-4053-5p	-7.72826	Target
>ENSCINT00000009791.3_393	>cin-miR-5605-3p	-7.72798	Target
>ENSCINT00000013487.2_58	>cin-miR-281-3p	-7.72653	Target
>ENSCINT00000012200.3_337	>cin-miR-4061-3p	-7.72511	Target
>ENSCINT00000009781.3_742	>cin-miR-4000b-5p	-7.72447	Target
>ENSCINT00000032019.1_918	>cin-miR-4029-3p	-7.7244	Target
>ENSCINT00000018897.3_1126	>cin-miR-4083-5p	-7.72376	Target
>ENSCINT00000029337.2_1021	>cin-miR-4219-5p	-7.72196	Target
>ENSCINT00000012200.3_1167	>cin-miR-4000f-3p	-7.72135	Target
>ENSCINT00000018897.3_1137	>cin-miR-4021-5p	-7.72117	Target
>ENSCINT00000012200.3_692	>cin-miR-4179a-5p	-7.72106	Target
>ENSCINT00000032019.1_783	>cin-miR-4110-3p	-7.7204	Target
>ENSCINT00000029337.2_809	>cin-miR-4000g-5p	-7.71969	Target
>ENSCINT00000032019.1_872	>cin-miR-4115-3p	-7.71942	Target
>ENSCINT00000012200.3_1032	>cin-miR-199-3p	-7.71917	Target
>ENSCINT00000029337.2_575	>cin-miR-5599-3p	-7.71754	Target
>ENSCINT00000025605.2_430	>cin-miR-4119-5p	-7.71597	Target
>ENSCINT00000018897.3_871	>cin-miR-4119-5p	-7.71533	Target
>ENSCINT00000029337.2_667	>cin-miR-4034-3p	-7.71395	Target
>ENSCINT00000026704.2_285	>cin-miR-4203-3p	-7.71252	Target
>ENSCINT00000018897.3_928	>cin-miR-4001g-3p	-7.71149	Target
>ENSCINT00000018897.3_874	>cin-let-7a-5p	-7.71107	Target
>ENSCINT00000018897.3_131	>cin-miR-4174-3p	-7.70745	Target
>ENSCINT00000018897.3_1125	>cin-miR-4082-3p	-7.70627	Target
>ENSCINT00000032019.1_1066	>cin-miR-4011a-5p	-7.70339	Target
>ENSCINT00000018897.3_941	>cin-miR-4139-3p	-7.70321	Target
>ENSCINT00000009781.3_350	>cin-miR-141-3p	-7.70134	Target
>ENSCINT00000013487.2_441	>cin-miR-4078-5p	-7.70103	Target
>ENSCINT00000032019.1_484	>cin-miR-4058-5p	-7.69475	Target
>ENSCINT00000018897.3_802	>cin-miR-4006a-3-3p	-7.69423	Target
>ENSCINT00000012200.3_1056	>cin-miR-4119-3p	-7.69307	Target
>ENSCINT00000012200.3_348	>cin-miR-7-5p	-7.69155	Target
>ENSCINT00000013487.2_1640	>cin-miR-4045-5p	-7.69062	Target
>ENSCINT00000025605.2_91	>cin-miR-4127-3p	-7.68962	Target
>ENSCINT00000012200.3_676	>cin-miR-4006d-5p	-7.68825	Target
>ENSCINT00000025605.2_702	>cin-miR-4060-5p	-7.68448	Target
>ENSCINT00000026704.2_377	>cin-miR-4001e-5p	-7.68167	Target
>ENSCINT00000032019.1_959	>cin-miR-4035-5p	-7.68107	Target
>ENSCINT00000009781.3_649	>cin-miR-4060-3p	-7.67865	Target
>ENSCINT00000009781.3_779	>cin-miR-4000a-2-3p	-7.67785	Target
>ENSCINT00000026704.2_377	>cin-miR-4001g-3p	-7.67562	Target
>ENSCINT00000013487.2_1561	>cin-miR-4199-3p	-7.67362	Target
>ENSCINT00000009781.3_320	>cin-miR-4067-3p	-7.67106	Target
>ENSCINT00000012200.3_1308	>cin-miR-4148-5p	-7.66705	Target
>ENSCINT00000026704.2_921	>cin-miR-4000h-3p	-7.66502	Target
>ENSCINT00000025605.2_523	>cin-miR-4009a-5p	-7.66462	Target
>ENSCINT00000025605.2_516	>cin-miR-4001b-2-3p	-7.65819	Target
>ENSCINT00000018897.3_1033	>cin-miR-4174-3p	-7.65649	Target
>ENSCINT00000018897.3_1397	>cin-miR-5600-5p	-7.65481	Target
>ENSCINT00000013487.2_790	>cin-miR-9-5p	-7.65474	Target
>ENSCINT00000026704.2_410	>cin-miR-219-5p	-7.65384	Target
>ENSCINT00000013487.2_1294	>cin-miR-4058-5p	-7.65342	Target
>ENSCINT00000013487.2_417	>cin-miR-4141-5p	-7.65328	Target
>ENSCINT00000018897.3_1346	>cin-miR-4001i-5p	-7.65231	Target
>ENSCINT00000029337.2_914	>cin-miR-4120-5p	-7.65014	Target
>ENSCINT00000013487.2_417	>cin-miR-4187-5p	-7.65009	Target
>ENSCINT00000032019.1_366	>cin-miR-4000h-3p	-7.65005	Target
>ENSCINT00000026704.2_158	>cin-miR-4180-5p	-7.64979	Target
>ENSCINT00000025605.2_480	>cin-miR-4128-3p	-7.64975	Target
>ENSCINT00000012200.3_124	>cin-miR-4037-3p	-7.64963	Target
>ENSCINT00000032019.1_52	>cin-miR-4001e-5p	-7.64902	Target
>ENSCINT00000025605.2_366	>cin-miR-4085-3p	-7.64866	Target
>ENSCINT00000026704.2_486	>cin-miR-4058-5p	-7.64767	Target
>ENSCINT00000013487.2_311	>cin-miR-4001f-3p	-7.64536	Target
>ENSCINT00000012200.3_268	>cin-miR-4034-5p	-7.64382	Target
>ENSCINT00000012200.3_701	>cin-miR-4075-5p	-7.64172	Target
>ENSCINT00000013487.2_1010	>cin-miR-4177-3p	-7.64052	Target
>ENSCINT00000012200.3_1307	>cin-miR-5605-3p	-7.63996	Target
>ENSCINT00000009791.3_416	>cin-miR-4032-3p	-7.63974	Target
>ENSCINT00000018897.3_376	>cin-miR-4199-3p	-7.63945	Target
>ENSCINT00000009781.3_425	>cin-miR-4112-5p	-7.63929	Target
>ENSCINT00000026704.2_897	>cin-miR-4011a-5p	-7.6385	Target
>ENSCINT00000009791.3_543	>cin-miR-4085-3p	-7.63693	Target
>ENSCINT00000025605.2_1252	>cin-miR-1502c-5p	-7.63656	Target
>ENSCINT00000012200.3_533	>cin-miR-4091-3p	-7.63359	Target
>ENSCINT00000032019.1_1216	>cin-miR-4103-3p	-7.63249	Target
>ENSCINT00000032019.1_1181	>cin-miR-4018a-3p	-7.63102	Target
>ENSCINT00000026704.2_997	>cin-miR-153-3p	-7.63037	Target
>ENSCINT00000013487.2_305	>cin-miR-92e-5p	-7.62896	Target
>ENSCINT00000025605.2_1017	>cin-miR-4059-5p	-7.62872	Target
>ENSCINT00000009781.3_11	>cin-miR-4181-5p	-7.62817	Target
>ENSCINT00000032019.1_666	>cin-miR-141-3p	-7.62739	Target
>ENSCINT00000025605.2_42	>cin-miR-4058-5p	-7.62663	Target
>ENSCINT00000032019.1_139	>cin-miR-125-3p	-7.62637	Target
>ENSCINT00000013487.2_379	>cin-miR-4115-3p	-7.62298	Target
>ENSCINT00000025605.2_130	>cin-miR-4078-5p	-7.62221	Target
>ENSCINT00000032019.1_335	>cin-miR-1502a-3p	-7.62162	Target
>ENSCINT00000012200.3_849	>cin-miR-4112-5p	-7.61974	Target
>ENSCINT00000013487.2_993	>cin-miR-7-5p	-7.61727	Target
>ENSCINT00000018897.3_134	>cin-miR-4005a-3p	-7.61366	Target
>ENSCINT00000032019.1_452	>cin-miR-92c-5p	-7.61223	Target
>ENSCINT00000026704.2_1021	>cin-miR-4049-5p	-7.60877	Target
>ENSCINT00000013487.2_772	>cin-miR-4000a-3p	-7.60749	Target
>ENSCINT00000009781.3_73	>cin-miR-4027-3p	-7.60481	Target
>ENSCINT00000018897.3_1382	>cin-miR-4212-3p	-7.60475	Target
>ENSCINT00000032019.1_822	>cin-miR-4016	-7.60219	Target
>ENSCINT00000012200.3_625	>cin-miR-4208-3p	-7.60025	Target
>ENSCINT00000013487.2_851	>cin-miR-5605-3p	-7.60011	Target
>ENSCINT00000026704.2_579	>cin-miR-4216-3p	-7.59972	Target
>ENSCINT00000032019.1_1115	>cin-miR-4006b-5p	-7.59824	Target
>ENSCINT00000009781.3_757	>cin-miR-4036-3p	-7.59676	Target
>ENSCINT00000025605.2_523	>cin-miR-4006f-5p	-7.59489	Target
>ENSCINT00000026704.2_298	>cin-miR-4179a-5p	-7.59477	Target
>ENSCINT00000032019.1_1366	>cin-miR-4138-5p	-7.59466	Target
>ENSCINT00000026704.2_1164	>cin-miR-4016	-7.59353	Target
>ENSCINT00000009791.3_156	>cin-miR-4216-3p	-7.59321	Target
>ENSCINT00000012200.3_1234	>cin-miR-4049-3p	-7.58873	Target
>ENSCINT00000029337.2_726	>cin-miR-4047-3p	-7.58673	Target
>ENSCINT00000013487.2_754	>cin-miR-4168-3p	-7.58428	Target
>ENSCINT00000026704.2_479	>cin-miR-4175-3p	-7.58427	Target
>ENSCINT00000013487.2_1057	>cin-miR-4174-3p	-7.58177	Target
>ENSCINT00000013487.2_410	>cin-miR-4059-5p	-7.58068	Target
>ENSCINT00000026704.2_923	>cin-miR-4136-3p	-7.57934	Target
>ENSCINT00000013487.2_28	>cin-miR-4036-3p	-7.57689	Target
>ENSCINT00000013487.2_797	>cin-miR-4023-3p	-7.57435	Target
>ENSCINT00000032019.1_404	>cin-miR-4083-3p	-7.57247	Target
>ENSCINT00000009781.3_214	>cin-miR-133-5p	-7.57177	Target
>ENSCINT00000013487.2_1497	>cin-miR-7-5p	-7.56838	Target
>ENSCINT00000025605.2_497	>cin-miR-4006f-3p	-7.56769	Target
>ENSCINT00000029337.2_944	>cin-miR-4008c-5p	-7.56514	Target
>ENSCINT00000029337.2_944	>cin-miR-4008b-5p	-7.56514	Target
>ENSCINT00000018897.3_232	>cin-miR-4066-5p	-7.56462	Target
>ENSCINT00000009791.3_105	>cin-miR-4141-5p	-7.56299	Target
>ENSCINT00000009781.3_44	>cin-miR-133-5p	-7.56269	Target
>ENSCINT00000018897.3_246	>cin-miR-4196-5p	-7.56265	Target
>ENSCINT00000013487.2_1023	>cin-miR-4025-5p	-7.5558	Target
>ENSCINT00000018897.3_652	>cin-miR-4162-3p	-7.55519	Target
>ENSCINT00000009781.3_438	>cin-miR-4122-3p	-7.5537	Target
>ENSCINT00000026704.2_1371	>cin-miR-4121-3p	-7.55331	Target
>ENSCINT00000029337.2_412	>cin-miR-5602-3p	-7.55042	Target
>ENSCINT00000013487.2_420	>cin-miR-4056-5p	-7.54706	Target
>ENSCINT00000013487.2_962	>cin-miR-375-5p	-7.54659	Target
>ENSCINT00000032019.1_659	>cin-miR-4001c-5p	-7.54406	Target
>ENSCINT00000009781.3_664	>cin-miR-4001b-1-3p	-7.54289	Target
>ENSCINT00000018897.3_182	>cin-miR-4085-3p	-7.53972	Target
>ENSCINT00000029337.2_1312	>cin-miR-4090-3p	-7.5397	Target
>ENSCINT00000012200.3_832	>cin-miR-4097-3p	-7.53966	Target
>ENSCINT00000012200.3_288	>cin-miR-4056-3p	-7.53933	Target
>ENSCINT00000029337.2_186	>cin-miR-92d-3p	-7.53772	Target
>ENSCINT00000025605.2_834	>cin-miR-4116-5p	-7.53678	Target
>ENSCINT00000018897.3_340	>cin-miR-4060-3p	-7.53666	Target
>ENSCINT00000009791.3_588	>cin-miR-4148-5p	-7.53546	Target
>ENSCINT00000018897.3_1214	>cin-miR-5605-3p	-7.53473	Target
>ENSCINT00000029337.2_1146	>cin-miR-4187-5p	-7.53452	Target
>ENSCINT00000029337.2_409	>cin-miR-4185-5p	-7.53282	Target
>ENSCINT00000009781.3_253	>cin-miR-4163-5p	-7.53279	Target
>ENSCINT00000025605.2_1084	>cin-miR-4017-3p	-7.53159	Target
>ENSCINT00000013487.2_245	>cin-miR-4150-5p	-7.53134	Target
>ENSCINT00000025605.2_430	>cin-miR-4001i-3p	-7.52854	Target
>ENSCINT00000013487.2_1286	>cin-miR-5609-3p	-7.52711	Target
>ENSCINT00000013487.2_1347	>cin-miR-4007-5p	-7.52675	Target
>ENSCINT00000013487.2_1435	>cin-miR-4040-3p	-7.52386	Target
>ENSCINT00000026704.2_458	>cin-miR-4082-3p	-7.52225	Target
>ENSCINT00000026704.2_63	>cin-miR-4024-5p	-7.52212	Target
>ENSCINT00000018897.3_652	>cin-miR-4001c-3p	-7.52205	Target
>ENSCINT00000013487.2_1437	>cin-miR-4043-3p	-7.52197	Target
>ENSCINT00000012200.3_290	>cin-miR-4000h-5p	-7.52161	Target
>ENSCINT00000013487.2_1058	>cin-miR-4000h-5p	-7.5177	Target
>ENSCINT00000032019.1_448	>cin-miR-4203-3p	-7.51717	Target
>ENSCINT00000026704.2_349	>cin-miR-4156-5p	-7.5165	Target
>ENSCINT00000029337.2_455	>cin-miR-4162-5p	-7.51451	Target
>ENSCINT00000012200.3_777	>cin-miR-5612-5p	-7.50871	Target
>ENSCINT00000032019.1_907	>cin-miR-4141-5p	-7.50806	Target
>ENSCINT00000025605.2_677	>cin-miR-4192-3p	-7.50783	Target
>ENSCINT00000018897.3_1270	>cin-miR-375-3p	-7.50754	Target
>ENSCINT00000025605.2_743	>cin-miR-4003a-5p	-7.50619	Target
>ENSCINT00000013487.2_234	>cin-miR-4183-3p	-7.50551	Target
>ENSCINT00000032019.1_765	>cin-let-7d-5p	-7.50547	Target
>ENSCINT00000032019.1_1095	>cin-miR-4082-5p	-7.50498	Target
>ENSCINT00000029337.2_192	>cin-miR-4065-3p	-7.50446	Target
>ENSCINT00000018897.3_840	>cin-miR-4055-3p	-7.5038	Target
>ENSCINT00000009781.3_175	>cin-miR-4036-3p	-7.50264	Target
>ENSCINT00000025605.2_485	>cin-miR-3575-5p	-7.50161	Target
>ENSCINT00000029337.2_1042	>cin-miR-4051-5p	-7.50075	Target
>ENSCINT00000026704.2_551	>cin-miR-4076-3p	-7.49991	Target
>ENSCINT00000029337.2_354	>cin-miR-4173-3p	-7.49847	Target
>ENSCINT00000029337.2_918	>cin-miR-4020a-5p	-7.49788	Target
>ENSCINT00000026704.2_1408	>cin-miR-4166-5p	-7.49747	Target
>ENSCINT00000029337.2_165	>cin-miR-4008a-3p	-7.49657	Target
>ENSCINT00000018897.3_118	>cin-miR-7-3p	-7.49626	Target
>ENSCINT00000029337.2_47	>cin-miR-4001a-5p	-7.49571	Target
>ENSCINT00000026704.2_502	>cin-miR-4009c-3p	-7.49457	Target
>ENSCINT00000009791.3_422	>cin-miR-4001f-5p	-7.49424	Target
>ENSCINT00000025605.2_1011	>cin-miR-4053-5p	-7.49212	Target
>ENSCINT00000026704.2_351	>cin-miR-4178a-5p	-7.49188	Target
>ENSCINT00000018897.3_1501	>cin-miR-4001h-3p	-7.49178	Target
>ENSCINT00000032019.1_371	>cin-miR-4006b-3p	-7.48752	Target
>ENSCINT00000012200.3_944	>cin-miR-4077d-5p	-7.4852	Target
>ENSCINT00000026704.2_385	>cin-miR-4009a-5p	-7.48518	Target
>ENSCINT00000012200.3_757	>cin-miR-4037-3p	-7.48513	Target
>ENSCINT00000012200.3_926	>cin-miR-4140-3p	-7.48449	Target
>ENSCINT00000026704.2_64	>cin-miR-4045-3p	-7.48246	Target
>ENSCINT00000025605.2_1368	>cin-miR-4000a-3p	-7.48174	Target
>ENSCINT00000032019.1_474	>cin-miR-5600-5p	-7.48139	Target
>ENSCINT00000029337.2_1450	>cin-miR-4128-3p	-7.48114	Target
>ENSCINT00000032019.1_140	>cin-miR-125-5p	-7.48054	Target
>ENSCINT00000013487.2_1549	>cin-miR-4140-5p	-7.48043	Target
>ENSCINT00000013487.2_458	>cin-miR-672	-7.47951	Target
>ENSCINT00000032019.1_447	>cin-miR-3599-5p	-7.478	Target
>ENSCINT00000012200.3_986	>cin-miR-4024-5p	-7.47727	Target
>ENSCINT00000009781.3_344	>cin-miR-4043-3p	-7.47647	Target
>ENSCINT00000009791.3_545	>cin-miR-5603-3p	-7.47369	Target
>ENSCINT00000018897.3_1093	>cin-miR-4128-3p	-7.47262	Target
>ENSCINT00000013487.2_29	>cin-miR-4056-5p	-7.47074	Target
>ENSCINT00000018897.3_129	>cin-miR-5607-3p	-7.47073	Target
>ENSCINT00000012200.3_319	>cin-miR-5602-3p	-7.4685	Target
>ENSCINT00000029337.2_213	>cin-miR-4024-5p	-7.46741	Target
>ENSCINT00000013487.2_27	>cin-miR-4013a-5p	-7.46728	Target
>ENSCINT00000029337.2_162	>cin-miR-4055-3p	-7.46726	Target
>ENSCINT00000012200.3_565	>cin-miR-4046-3p	-7.46721	Target
>ENSCINT00000013487.2_251	>cin-miR-5605-3p	-7.467	Target
>ENSCINT00000029337.2_267	>cin-miR-5608-5p	-7.46594	Target
>ENSCINT00000012200.3_622	>cin-miR-1-3p	-7.46298	Target
>ENSCINT00000026704.2_56	>cin-miR-367-3p	-7.46269	Target
>ENSCINT00000025605.2_289	>cin-miR-5597-5p	-7.46191	Target
>ENSCINT00000026704.2_385	>cin-miR-4006e-5p	-7.46154	Target
>ENSCINT00000012200.3_1331	>cin-miR-4062-5p	-7.45913	Target
>ENSCINT00000026704.2_1066	>cin-miR-4074-5p	-7.45912	Target
>ENSCINT00000025605.2_475	>cin-miR-5604-3p	-7.45905	Target
>ENSCINT00000012200.3_534	>cin-miR-4216-3p	-7.4572	Target
>ENSCINT00000032019.1_1186	>cin-miR-4043-3p	-7.45713	Target
>ENSCINT00000013487.2_130	>cin-miR-4050-3p	-7.45711	Target
>ENSCINT00000018897.3_1459	>cin-miR-5605-3p	-7.45709	Target
>ENSCINT00000029337.2_39	>cin-miR-4186-5p	-7.45489	Target
>ENSCINT00000009781.3_212	>cin-miR-4003c-3p	-7.45466	Target
>ENSCINT00000012200.3_625	>cin-miR-4064-5p	-7.45236	Target
>ENSCINT00000026704.2_368	>cin-miR-5612-5p	-7.45209	Target
>ENSCINT00000013487.2_1214	>cin-miR-4001i-5p	-7.44914	Target
>ENSCINT00000029337.2_723	>cin-miR-5601-5p	-7.44885	Target
>ENSCINT00000025605.2_1354	>cin-miR-4205-5p	-7.44849	Target
>ENSCINT00000029337.2_1150	>cin-let-7a-1-3p	-7.44825	Target
>ENSCINT00000032019.1_457	>cin-miR-4080-3p	-7.44824	Target
>ENSCINT00000029337.2_719	>cin-let-7f-5p	-7.44683	Target
>ENSCINT00000013487.2_1052	>cin-miR-125-3p	-7.44584	Target
>ENSCINT00000032019.1_1271	>cin-miR-4002-3p	-7.44475	Target
>ENSCINT00000009781.3_545	>cin-miR-4143-3p	-7.44394	Target
>ENSCINT00000013487.2_896	>cin-miR-4147-3p	-7.44079	Target
>ENSCINT00000029337.2_1342	>cin-miR-4001g-3p	-7.44055	Target
>ENSCINT00000032019.1_369	>cin-miR-4090-3p	-7.43786	Target
>ENSCINT00000018897.3_720	>cin-miR-4028-3p	-7.43592	Target
>ENSCINT00000018897.3_919	>cin-miR-4131-3p	-7.43522	Target
>ENSCINT00000018897.3_1304	>cin-miR-125-5p	-7.43347	Target
>ENSCINT00000012200.3_1261	>cin-miR-4001c-5p	-7.4315	Target
>ENSCINT00000013487.2_1388	>cin-miR-4001g-3p	-7.43128	Target
>ENSCINT00000013487.2_1668	>cin-miR-4214-5p	-7.42969	Target
>ENSCINT00000026704.2_965	>cin-miR-5605-3p	-7.42802	Target
>ENSCINT00000009791.3_439	>cin-miR-4056-3p	-7.42676	Target
>ENSCINT00000012200.3_695	>cin-miR-4037-3p	-7.42647	Target
>ENSCINT00000013487.2_772	>cin-miR-4000a-2-3p	-7.42634	Target
>ENSCINT00000018897.3_73	>cin-miR-4170-5p	-7.42426	Target
>ENSCINT00000025605.2_1253	>cin-miR-4009a-5p	-7.42403	Target
>ENSCINT00000018897.3_820	>cin-miR-4144-3p	-7.42279	Target
>ENSCINT00000013487.2_330	>cin-miR-4175-3p	-7.42129	Target
>ENSCINT00000009781.3_201	>cin-miR-196-3p	-7.421	Target
>ENSCINT00000025605.2_1336	>cin-miR-4094-3p	-7.41879	Target
>ENSCINT00000032019.1_1276	>cin-miR-4137-3p	-7.41728	Target
>ENSCINT00000029337.2_36	>cin-miR-4001g-3p	-7.41646	Target
>ENSCINT00000032019.1_1042	>cin-miR-4038-3p	-7.4151	Target
>ENSCINT00000009781.3_654	>cin-miR-4200-5p	-7.41508	Target
>ENSCINT00000025605.2_945	>cin-miR-4185-5p	-7.4147	Target
>ENSCINT00000025605.2_362	>cin-miR-133-5p	-7.41375	Target
>ENSCINT00000009781.3_333	>cin-miR-4077c-5p	-7.4132	Target
>ENSCINT00000032019.1_546	>cin-miR-4001i-5p	-7.41284	Target
>ENSCINT00000025605.2_475	>cin-miR-15-3p	-7.41243	Target
>ENSCINT00000012200.3_198	>cin-miR-4026-3p	-7.40959	Target
>ENSCINT00000025605.2_426	>cin-miR-4042-3p	-7.40903	Target
>ENSCINT00000026704.2_381	>cin-miR-5597-5p	-7.40902	Target
>ENSCINT00000025605.2_855	>cin-miR-4003c-3p	-7.40852	Target
>ENSCINT00000025605.2_591	>cin-miR-4001i-5p	-7.40789	Target
>ENSCINT00000032019.1_723	>cin-miR-4146-3p	-7.40764	Target
>ENSCINT00000032019.1_501	>cin-miR-4113-5p	-7.40725	Target
>ENSCINT00000018897.3_754	>cin-miR-4060-3p	-7.40705	Target
>ENSCINT00000032019.1_1277	>cin-miR-4000a-2-3p	-7.4066	Target
>ENSCINT00000013487.2_670	>cin-miR-92c-5p	-7.40609	Target
>ENSCINT00000025605.2_1269	>cin-miR-5609-5p	-7.40573	Target
>ENSCINT00000029337.2_1253	>cin-miR-4003d-3p	-7.40554	Target
>ENSCINT00000012200.3_1041	>cin-miR-4011b-5p	-7.4053	Target
>ENSCINT00000032019.1_1370	>cin-miR-4216-3p	-7.40042	Target
>ENSCINT00000012200.3_340	>cin-miR-4001i-5p	-7.40007	Target
>ENSCINT00000013487.2_900	>cin-miR-5605-3p	-7.39792	Target
>ENSCINT00000029337.2_823	>cin-miR-4115-3p	-7.39772	Target
>ENSCINT00000025605.2_1368	>cin-miR-4000a-2-3p	-7.39728	Target
>ENSCINT00000025605.2_531	>cin-miR-4065-5p	-7.39557	Target
>ENSCINT00000012200.3_487	>cin-miR-4020a-5p	-7.39509	Target
>ENSCINT00000026704.2_843	>cin-miR-5612-5p	-7.39353	Target
>ENSCINT00000018897.3_584	>cin-miR-4144-3p	-7.39236	Target
>ENSCINT00000018897.3_546	>cin-miR-4214-5p	-7.39175	Target
>ENSCINT00000009791.3_515	>cin-miR-281-3p	-7.39034	Target
>ENSCINT00000025605.2_1055	>cin-miR-4046-5p	-7.38944	Target
>ENSCINT00000013487.2_1645	>cin-miR-4132-3p	-7.38859	Target
>ENSCINT00000032019.1_504	>cin-miR-5607-3p	-7.38829	Target
>ENSCINT00000032019.1_502	>cin-miR-4113-5p	-7.3874	Target
>ENSCINT00000013487.2_1266	>cin-miR-4156-3p	-7.38683	Target
>ENSCINT00000012200.3_1110	>cin-miR-4105-5p	-7.38669	Target
>ENSCINT00000012200.3_274	>cin-miR-4000h-3p	-7.38664	Target
>ENSCINT00000029337.2_687	>cin-let-7a-2-3p	-7.38398	Target
>ENSCINT00000032019.1_1406	>cin-miR-4066-5p	-7.38391	Target
>ENSCINT00000025605.2_877	>cin-miR-4199-3p	-7.38235	Target
>ENSCINT00000012200.3_1085	>cin-miR-4086-3p	-7.38142	Target
>ENSCINT00000026704.2_904	>cin-miR-4065-5p	-7.38003	Target
>ENSCINT00000025605.2_530	>cin-miR-4140-3p	-7.3799	Target
>ENSCINT00000009781.3_557	>cin-miR-4087-5p	-7.37976	Target
>ENSCINT00000026704.2_915	>cin-miR-4018b-5p	-7.37739	Target
>ENSCINT00000012200.3_950	>cin-miR-133-5p	-7.37537	Target
>ENSCINT00000009781.3_278	>cin-miR-4005c-5p	-7.3744	Target
>ENSCINT00000032019.1_879	>cin-miR-4139-3p	-7.37427	Target
>ENSCINT00000025605.2_300	>cin-miR-1473-3p	-7.37344	Target
>ENSCINT00000009791.3_170	>cin-miR-4082-5p	-7.37342	Target
>ENSCINT00000018897.3_769	>cin-miR-4085-3p	-7.3679	Target
>ENSCINT00000025605.2_1256	>cin-miR-4186-5p	-7.36725	Target
>ENSCINT00000009781.3_364	>cin-miR-4046-5p	-7.36649	Target
>ENSCINT00000013487.2_1121	>cin-miR-5598-3p	-7.36531	Target
>ENSCINT00000009791.3_581	>cin-miR-5610-5p	-7.36393	Target
>ENSCINT00000025605.2_1214	>cin-miR-4034-5p	-7.36271	Target
>ENSCINT00000026704.2_1062	>cin-miR-672	-7.36094	Target
>ENSCINT00000026704.2_631	>cin-miR-4052-5p	-7.35999	Target
>ENSCINT00000009781.3_186	>cin-miR-196-3p	-7.35909	Target
>ENSCINT00000013487.2_1259	>cin-miR-5601-3p	-7.35867	Target
>ENSCINT00000018897.3_1029	>cin-miR-4000f-5p	-7.35746	Target
>ENSCINT00000012200.3_710	>cin-miR-4057-3p	-7.35639	Target
>ENSCINT00000032019.1_1468	>cin-miR-4031-3p	-7.35502	Target
>ENSCINT00000029337.2_58	>cin-miR-4108-5p	-7.35452	Target
>ENSCINT00000029337.2_898	>cin-miR-4055-5p	-7.35304	Target
>ENSCINT00000009781.3_224	>cin-miR-4140-3p	-7.35092	Target
>ENSCINT00000025605.2_1356	>cin-miR-4165-3p	-7.34742	Target
>ENSCINT00000032019.1_1344	>cin-miR-4059-5p	-7.34703	Target
>ENSCINT00000018897.3_1372	>cin-miR-281-3p	-7.34568	Target
>ENSCINT00000026704.2_741	>cin-miR-4003d-3p	-7.34482	Target
>ENSCINT00000025605.2_1471	>cin-miR-4059-5p	-7.34436	Target
>ENSCINT00000013487.2_931	>cin-miR-375-5p	-7.34436	Target
>ENSCINT00000025605.2_631	>cin-miR-4117-5p	-7.34059	Target
>ENSCINT00000012200.3_703	>cin-miR-92e-5p	-7.34042	Target
>ENSCINT00000029337.2_726	>cin-miR-4121-3p	-7.34018	Target
>ENSCINT00000025605.2_635	>cin-miR-4085-3p	-7.33968	Target
>ENSCINT00000029337.2_586	>cin-miR-4003a-5p	-7.33909	Target
>ENSCINT00000029337.2_295	>cin-miR-4083-3p	-7.3384	Target
>ENSCINT00000012200.3_1059	>cin-miR-4051-5p	-7.3383	Target
>ENSCINT00000025605.2_1482	>cin-miR-4059-5p	-7.33779	Target
>ENSCINT00000029337.2_662	>cin-miR-15-3p	-7.33764	Target
>ENSCINT00000018897.3_948	>cin-miR-4003b-3p	-7.33747	Target
>ENSCINT00000013487.2_1576	>cin-miR-4021-5p	-7.33747	Target
>ENSCINT00000029337.2_277	>cin-miR-141-5p	-7.33428	Target
>ENSCINT00000025605.2_803	>cin-miR-4020b-3p	-7.33306	Target
>ENSCINT00000018897.3_272	>cin-miR-4057-3p	-7.33299	Target
>ENSCINT00000032019.1_447	>cin-miR-4112-3p	-7.33249	Target
>ENSCINT00000026704.2_443	>cin-miR-4160-3p	-7.3319	Target
>ENSCINT00000026704.2_474	>cin-miR-4189-5p	-7.33055	Target
>ENSCINT00000025605.2_506	>cin-miR-4182-3p	-7.33049	Target
>ENSCINT00000029337.2_437	>cin-miR-5601-5p	-7.33019	Target
>ENSCINT00000029337.2_994	>cin-miR-4178b-5p	-7.32921	Target
>ENSCINT00000013487.2_205	>cin-miR-4028-3p	-7.3275	Target
>ENSCINT00000013487.2_1123	>cin-miR-4037-5p	-7.32741	Target
>ENSCINT00000029337.2_102	>cin-miR-4108-5p	-7.32688	Target
>ENSCINT00000032019.1_648	>cin-miR-141-5p	-7.32671	Target
>ENSCINT00000018897.3_1276	>cin-miR-5599-3p	-7.3252	Target
>ENSCINT00000018897.3_954	>cin-miR-4004-5p	-7.32507	Target
>ENSCINT00000013487.2_1219	>cin-miR-4119-5p	-7.32309	Target
>ENSCINT00000032019.1_477	>cin-miR-4002-3p	-7.32295	Target
>ENSCINT00000025605.2_720	>cin-miR-4005b-3p	-7.32287	Target
>ENSCINT00000032019.1_510	>cin-miR-4170-5p	-7.32198	Target
>ENSCINT00000032019.1_937	>cin-miR-4009c-3p	-7.32133	Target
>ENSCINT00000013487.2_941	>cin-miR-375-5p	-7.31872	Target
>ENSCINT00000009781.3_760	>cin-miR-4143-5p	-7.31702	Target
>ENSCINT00000032019.1_467	>cin-miR-4212-3p	-7.31449	Target
>ENSCINT00000013487.2_1434	>cin-miR-4207-3p	-7.31322	Target
>ENSCINT00000029337.2_1012	>cin-miR-4051-5p	-7.31317	Target
>ENSCINT00000025605.2_73	>cin-miR-4133-3p	-7.31277	Target
>ENSCINT00000009791.3_43	>cin-miR-4050-3p	-7.31263	Target
>ENSCINT00000018897.3_1225	>cin-miR-4067-3p	-7.31173	Target
>ENSCINT00000025605.2_15	>cin-miR-4133-3p	-7.31129	Target
>ENSCINT00000013487.2_464	>cin-miR-4082-3p	-7.30889	Target
>ENSCINT00000025605.2_1090	>cin-miR-4011a-5p	-7.30734	Target
>ENSCINT00000013487.2_485	>cin-miR-4009a-5p	-7.30279	Target
>ENSCINT00000009781.3_533	>cin-miR-4018a-3p	-7.29859	Target
>ENSCINT00000025605.2_348	>cin-miR-4089-5p	-7.29838	Target
>ENSCINT00000012200.3_1270	>cin-miR-4121-3p	-7.29793	Target
>ENSCINT00000029337.2_165	>cin-miR-4205-5p	-7.29696	Target
>ENSCINT00000026704.2_540	>cin-miR-200-5p	-7.29458	Target
>ENSCINT00000029337.2_148	>cin-miR-5606-5p	-7.29414	Target
>ENSCINT00000026704.2_1116	>cin-miR-4011b-3p	-7.29181	Target
>ENSCINT00000026704.2_948	>cin-miR-4117-5p	-7.29158	Target
>ENSCINT00000018897.3_109	>cin-miR-5606-5p	-7.29104	Target
>ENSCINT00000013487.2_75	>cin-miR-4148-5p	-7.2906	Target
>ENSCINT00000026704.2_153	>cin-miR-4011a-5p	-7.28878	Target
>ENSCINT00000009781.3_347	>cin-miR-124-1-5p	-7.28862	Target
>ENSCINT00000018897.3_1262	>cin-miR-4092-3p	-7.28794	Target
>ENSCINT00000032019.1_903	>cin-miR-3598-3p	-7.28649	Target
>ENSCINT00000012200.3_336	>cin-miR-4065-3p	-7.28315	Target
>ENSCINT00000025605.2_894	>cin-miR-4113-5p	-7.28208	Target
>ENSCINT00000026704.2_360	>cin-miR-4077d-5p	-7.28162	Target
>ENSCINT00000012200.3_539	>cin-miR-4142-3p	-7.28108	Target
>ENSCINT00000026704.2_1372	>cin-miR-4179b-5p	-7.27965	Target
>ENSCINT00000013487.2_1156	>cin-miR-4024-5p	-7.27863	Target
>ENSCINT00000026704.2_20	>cin-miR-219-5p	-7.27725	Target
>ENSCINT00000032019.1_394	>cin-miR-4028-3p	-7.27713	Target
>ENSCINT00000026704.2_855	>cin-miR-4018b-5p	-7.27532	Target
>ENSCINT00000026704.2_522	>cin-miR-5608-5p	-7.27438	Target
>ENSCINT00000025605.2_1344	>cin-miR-4021-3p	-7.27431	Target
>ENSCINT00000032019.1_1204	>cin-miR-4009a-3p	-7.27272	Target
>ENSCINT00000032019.1_936	>cin-miR-5602-3p	-7.27161	Target
>ENSCINT00000013487.2_890	>cin-miR-4030-5p	-7.27155	Target
>ENSCINT00000013487.2_558	>cin-miR-4003d-3p	-7.2696	Target
>ENSCINT00000013487.2_1637	>cin-miR-4058-5p	-7.26808	Target
>ENSCINT00000026704.2_1073	>cin-miR-4119-3p	-7.26698	Target
>ENSCINT00000025605.2_1509	>cin-miR-4023-3p	-7.26492	Target
>ENSCINT00000029337.2_586	>cin-miR-4015-5p	-7.26436	Target
>ENSCINT00000025605.2_1178	>cin-miR-4019-5p	-7.26433	Target
>ENSCINT00000026704.2_582	>cin-miR-4000g-3p	-7.26388	Target
>ENSCINT00000013487.2_897	>cin-miR-4014-2-5p	-7.26379	Target
>ENSCINT00000012200.3_1041	>cin-miR-4151-3p	-7.2623	Target
>ENSCINT00000029337.2_1113	>cin-miR-5609-5p	-7.26193	Target
>ENSCINT00000025605.2_12	>cin-miR-4121-3p	-7.2606	Target
>ENSCINT00000032019.1_82	>cin-miR-200-5p	-7.25819	Target
>ENSCINT00000029337.2_676	>cin-miR-4018b-5p	-7.2575	Target
>ENSCINT00000009791.3_517	>cin-miR-4140-5p	-7.25702	Target
>ENSCINT00000029337.2_901	>cin-miR-5596a-3p	-7.25565	Target
>ENSCINT00000029337.2_709	>cin-miR-4177-3p	-7.25529	Target
>ENSCINT00000013487.2_72	>cin-miR-29-5p	-7.25506	Target
>ENSCINT00000025605.2_903	>cin-miR-4072-3p	-7.25398	Target
>ENSCINT00000009781.3_750	>cin-let-7e	-7.25183	Target
>ENSCINT00000009781.3_440	>cin-miR-4011a-5p	-7.25174	Target
>ENSCINT00000029337.2_1106	>cin-miR-4120-5p	-7.25126	Target
>ENSCINT00000029337.2_156	>cin-miR-4001a-2-3p	-7.24943	Target
>ENSCINT00000025605.2_788	>cin-miR-4003c-5p	-7.24673	Target
>ENSCINT00000013487.2_44	>cin-miR-4175-3p	-7.24628	Target
>ENSCINT00000012200.3_1324	>cin-miR-4141-5p	-7.24618	Target
>ENSCINT00000025605.2_288	>cin-miR-4011a-5p	-7.24585	Target
>ENSCINT00000029337.2_54	>cin-miR-4037-5p	-7.2451	Target
>ENSCINT00000012200.3_796	>cin-miR-4095-5p	-7.24458	Target
>ENSCINT00000012200.3_861	>cin-miR-4217-3p	-7.24417	Target
>ENSCINT00000009781.3_742	>cin-miR-4000d-5p	-7.24304	Target
>ENSCINT00000013487.2_80	>cin-let-7b-5p	-7.24034	Target
>ENSCINT00000029337.2_548	>cin-miR-4000a-3p	-7.24014	Target
>ENSCINT00000009781.3_409	>cin-miR-4009b-5p	-7.23814	Target
>ENSCINT00000026704.2_1177	>cin-miR-4074-5p	-7.23813	Target
>ENSCINT00000032019.1_76	>cin-miR-4116-5p	-7.2376	Target
>ENSCINT00000032019.1_218	>cin-miR-4073-5p	-7.23759	Target
>ENSCINT00000018897.3_1453	>cin-miR-4070-5p	-7.23665	Target
>ENSCINT00000029337.2_1451	>cin-miR-4001g-3p	-7.23498	Target
>ENSCINT00000029337.2_651	>cin-miR-4110-5p	-7.23314	Target
>ENSCINT00000032019.1_129	>cin-miR-4000h-5p	-7.23305	Target
>ENSCINT00000026704.2_1033	>cin-miR-4131-3p	-7.23178	Target
>ENSCINT00000026704.2_379	>cin-miR-4156-5p	-7.23068	Target
>ENSCINT00000018897.3_256	>cin-miR-183-3p	-7.2301	Target
>ENSCINT00000018897.3_800	>cin-miR-4001a-1-3p	-7.22901	Target
>ENSCINT00000012200.3_968	>cin-miR-4043-3p	-7.22848	Target
>ENSCINT00000029337.2_1409	>cin-miR-4000d-5p	-7.2275	Target
>ENSCINT00000012200.3_313	>cin-miR-4084-5p	-7.22725	Target
>ENSCINT00000018897.3_301	>cin-miR-4072-3p	-7.22613	Target
>ENSCINT00000012200.3_745	>cin-miR-4173-3p	-7.22605	Target
>ENSCINT00000009791.3_540	>cin-miR-375-5p	-7.22558	Target
>ENSCINT00000025605.2_465	>cin-miR-4216-3p	-7.22407	Target
>ENSCINT00000032019.1_67	>cin-miR-4053-5p	-7.2236	Target
>ENSCINT00000012200.3_1003	>cin-miR-4037-5p	-7.21952	Target
>ENSCINT00000026704.2_1034	>cin-miR-4146-3p	-7.21942	Target
>ENSCINT00000026704.2_937	>cin-miR-1502c-3p	-7.21774	Target
>ENSCINT00000009791.3_228	>cin-miR-4021-5p	-7.21626	Target
>ENSCINT00000018897.3_871	>cin-miR-4094-3p	-7.21577	Target
>ENSCINT00000026704.2_94	>cin-miR-4098-5p	-7.2157	Target
>ENSCINT00000009791.3_139	>cin-miR-4008c-5p	-7.21456	Target
>ENSCINT00000009791.3_139	>cin-miR-4008b-5p	-7.21456	Target
>ENSCINT00000018897.3_1150	>cin-miR-4060-3p	-7.21181	Target
>ENSCINT00000025605.2_392	>cin-miR-4113-5p	-7.21048	Target
>ENSCINT00000009781.3_748	>cin-miR-4006e-3p	-7.2104	Target
>ENSCINT00000026704.2_1118	>cin-miR-672	-7.20814	Target
>ENSCINT00000018897.3_806	>cin-miR-4006a-1-3p	-7.20665	Target
>ENSCINT00000029337.2_658	>cin-miR-4001b-1-3p	-7.20659	Target
>ENSCINT00000013487.2_1242	>cin-miR-135-5p	-7.20374	Target
>ENSCINT00000026704.2_1039	>cin-miR-4001i-5p	-7.20299	Target
>ENSCINT00000012200.3_778	>cin-miR-4000a-3p	-7.20249	Target
>ENSCINT00000012200.3_130	>cin-miR-92a-3p	-7.20097	Target
>ENSCINT00000013487.2_113	>cin-miR-4064-5p	-7.20094	Target
>ENSCINT00000032019.1_328	>cin-miR-9-5p	-7.19963	Target
>ENSCINT00000026704.2_95	>cin-miR-5608-3p	-7.19856	Target
>ENSCINT00000009781.3_375	>cin-let-7a-1-3p	-7.19403	Target
>ENSCINT00000025605.2_1461	>cin-miR-4019-5p	-7.19014	Target
>ENSCINT00000012200.3_133	>cin-miR-4131-3p	-7.18636	Target
>ENSCINT00000013487.2_242	>cin-miR-4170-5p	-7.1848	Target
>ENSCINT00000029337.2_1109	>cin-miR-4088-5p	-7.18327	Target
>ENSCINT00000029337.2_246	>cin-miR-5610-5p	-7.1822	Target
>ENSCINT00000009781.3_689	>cin-miR-4131-5p	-7.18033	Target
>ENSCINT00000009781.3_742	>cin-miR-4019-5p	-7.17782	Target
>ENSCINT00000025605.2_1325	>cin-miR-7-3p	-7.17778	Target
>ENSCINT00000029337.2_1144	>cin-miR-4059-5p	-7.17751	Target
>ENSCINT00000013487.2_1403	>cin-miR-5607-3p	-7.17654	Target
>ENSCINT00000013487.2_472	>cin-miR-4000h-3p	-7.17518	Target
>ENSCINT00000025605.2_416	>cin-miR-4055-5p	-7.1739	Target
>ENSCINT00000025605.2_732	>cin-miR-4152-5p	-7.17084	Target
>ENSCINT00000029337.2_200	>cin-miR-141-5p	-7.17039	Target
>ENSCINT00000032019.1_950	>cin-miR-4140-5p	-7.1702	Target
>ENSCINT00000013487.2_1141	>cin-miR-4119-5p	-7.17003	Target
>ENSCINT00000018897.3_357	>cin-let-7d-5p	-7.16951	Target
>ENSCINT00000018897.3_1113	>cin-miR-4094-3p	-7.16829	Target
>ENSCINT00000029337.2_815	>cin-miR-4019-5p	-7.16827	Target
>ENSCINT00000025605.2_1106	>cin-miR-5602-5p	-7.16815	Target
>ENSCINT00000009791.3_620	>cin-miR-4001h-3p	-7.16756	Target
>ENSCINT00000026704.2_635	>cin-miR-4043-3p	-7.16502	Target
>ENSCINT00000026704.2_1212	>cin-miR-1497-3p	-7.16397	Target
>ENSCINT00000012200.3_447	>cin-miR-4083-3p	-7.16359	Target
>ENSCINT00000032019.1_467	>cin-miR-4006a-3-3p	-7.16076	Target
>ENSCINT00000009781.3_295	>cin-miR-4000a-3p	-7.15916	Target
>ENSCINT00000025605.2_1071	>cin-miR-200-3p	-7.15879	Target
>ENSCINT00000009781.3_107	>cin-miR-4219-5p	-7.15836	Target
>ENSCINT00000013487.2_415	>cin-miR-125-3p	-7.1576	Target
>ENSCINT00000009791.3_538	>cin-miR-5606-5p	-7.15575	Target
>ENSCINT00000009791.3_374	>cin-miR-4000f-3p	-7.15477	Target
>ENSCINT00000013487.2_1284	>cin-miR-141-5p	-7.1523	Target
>ENSCINT00000029337.2_1144	>cin-miR-200-5p	-7.15225	Target
>ENSCINT00000032019.1_1410	>cin-miR-4008a-5p	-7.15034	Target
>ENSCINT00000029337.2_789	>cin-miR-4073-3p	-7.1498	Target
>ENSCINT00000025605.2_321	>cin-miR-92a-3p	-7.14844	Target
>ENSCINT00000009781.3_270	>cin-miR-4072-3p	-7.14679	Target
>ENSCINT00000012200.3_802	>cin-miR-4121-3p	-7.14664	Target
>ENSCINT00000032019.1_1203	>cin-miR-4002-3p	-7.14611	Target
>ENSCINT00000029337.2_41	>cin-miR-15-3p	-7.14555	Target
>ENSCINT00000029337.2_322	>cin-miR-4209-5p	-7.14371	Target
>ENSCINT00000013487.2_426	>cin-miR-4024-5p	-7.14265	Target
>ENSCINT00000029337.2_1079	>cin-miR-5596b-3p	-7.13968	Target
>ENSCINT00000025605.2_107	>cin-miR-4047-3p	-7.13944	Target
>ENSCINT00000012200.3_348	>cin-miR-4090-3p	-7.13922	Target
>ENSCINT00000026704.2_837	>cin-miR-4074-5p	-7.13916	Target
>ENSCINT00000032019.1_1014	>cin-miR-4177-3p	-7.13869	Target
>ENSCINT00000025605.2_1071	>cin-miR-4032-3p	-7.13863	Target
[truncated: 8,002 more rows]

## Sheet: mirna-target inflamation
>ENSCINT00000010824.3_103	>cin-miR-4118-3p	-4.61061
>ENSCINT00000010824.3_105	>cin-miR-4128-3p	-8.23048
>ENSCINT00000010824.3_105	>cin-miR-5606-5p	-7.65462
>ENSCINT00000010824.3_105	>cin-miR-4146-3p	-4.26405
>ENSCINT00000010824.3_106	>cin-miR-4085-3p	-5.28491
>ENSCINT00000010824.3_107	>cin-miR-4020b-5p	-6.85556
>ENSCINT00000010824.3_107	>cin-miR-3575-3p	-3.37106
>ENSCINT00000010824.3_108	>cin-miR-4084-3p	-4.49373
>ENSCINT00000010824.3_108	>cin-miR-5611-3p	-3.96004
>ENSCINT00000010824.3_109	>cin-miR-4015-5p	-9.2119
>ENSCINT00000010824.3_109	>cin-miR-4003a-5p	-4.93075
>ENSCINT00000010824.3_11	>cin-miR-4009b-5p	-7.24609
>ENSCINT00000010824.3_11	>cin-miR-5603-5p	-4.20916
>ENSCINT00000010824.3_11	>cin-miR-5608-5p	-3.79745
>ENSCINT00000010824.3_111	>cin-miR-4066-3p	-5.37453
>ENSCINT00000010824.3_113	>cin-miR-7-3p	-6.57726
>ENSCINT00000010824.3_113	>cin-miR-1497-5p	-5.54745
>ENSCINT00000010824.3_117	>cin-miR-135-3p	-6.00181
>ENSCINT00000010824.3_121	>cin-miR-672	-10.5877
>ENSCINT00000010824.3_121	>cin-miR-4084-5p	-6.49317
>ENSCINT00000010824.3_121	>cin-miR-4151-3p	-4.72865
>ENSCINT00000010824.3_121	>cin-miR-4011b-5p	-3.63034
>ENSCINT00000010824.3_122	>cin-miR-4064-5p	-3.77527
>ENSCINT00000010824.3_124	>cin-miR-135-3p	-3.56416
>ENSCINT00000010824.3_127	>cin-miR-4200-3p	-4.77227
>ENSCINT00000010824.3_127	>cin-miR-4153-3p	-4.21915
>ENSCINT00000010824.3_128	>cin-miR-4020a-5p	-6.32796
>ENSCINT00000010824.3_128	>cin-miR-4028-3p	-3.92608
>ENSCINT00000010824.3_132	>cin-miR-4142-5p	-4.53208
>ENSCINT00000010824.3_133	>cin-miR-4167-5p	-3.06403
>ENSCINT00000010824.3_134	>cin-miR-4117-5p	-3.43064
>ENSCINT00000010824.3_138	>cin-miR-4078-5p	-9.61289
>ENSCINT00000010824.3_138	>cin-miR-4163-5p	-3.04351
>ENSCINT00000010824.3_139	>cin-miR-4108-5p	-7.08186
>ENSCINT00000010824.3_140	>cin-miR-5606-5p	-8.89457
>ENSCINT00000010824.3_140	>cin-miR-4174-3p	-8.78228
>ENSCINT00000010824.3_140	>cin-miR-4053-3p	-3.46089
>ENSCINT00000010824.3_140	>cin-miR-4128-3p	-3.38449
>ENSCINT00000010824.3_143	>cin-miR-5603-5p	-6.82859
>ENSCINT00000010824.3_143	>cin-miR-5608-5p	-6.54416
>ENSCINT00000010824.3_143	>cin-miR-4009b-5p	-4.8659
>ENSCINT00000010824.3_145	>cin-miR-4024-5p	-3.44469
>ENSCINT00000010824.3_146	>cin-miR-4011a-5p	-3.92903
>ENSCINT00000010824.3_147	>cin-miR-4137-3p	-3.59182
>ENSCINT00000010824.3_151	>cin-miR-92c-3p	-5.69664
>ENSCINT00000010824.3_152	>cin-miR-4020b-5p	-4.87735
>ENSCINT00000010824.3_152	>cin-miR-3575-3p	-3.03655
>ENSCINT00000010824.3_155	>cin-miR-4143-3p	-6.55451
>ENSCINT00000010824.3_155	>cin-miR-4011a-5p	-4.07984
>ENSCINT00000010824.3_155	>cin-miR-141-3p	-3.15349
>ENSCINT00000010824.3_157	>cin-miR-153-5p	-11.7649
>ENSCINT00000010824.3_157	>cin-miR-4187-5p	-7.33694
>ENSCINT00000010824.3_157	>cin-miR-4141-5p	-6.09178
>ENSCINT00000010824.3_159	>cin-miR-200-5p	-7.52562
>ENSCINT00000010824.3_159	>cin-miR-4132-3p	-7.10451
>ENSCINT00000010824.3_159	>cin-miR-4012-5p	-6.08355
>ENSCINT00000010824.3_159	>cin-miR-3599-5p	-5.98814
>ENSCINT00000010824.3_159	>cin-miR-4059-5p	-4.41321
>ENSCINT00000010824.3_16	>cin-miR-4034-5p	-3.89705
>ENSCINT00000010824.3_161	>cin-miR-4000h-3p	-12.8638
>ENSCINT00000010824.3_161	>cin-let-7d-5p	-8.29035
>ENSCINT00000010824.3_164	>cin-miR-4020a-5p	-5.52145
>ENSCINT00000010824.3_164	>cin-miR-4028-3p	-5.45981
>ENSCINT00000010824.3_164	>cin-miR-4006b-3p	-3.93944
>ENSCINT00000010824.3_166	>cin-miR-4152-5p	-8.49973
>ENSCINT00000010824.3_166	>cin-miR-4006d-3p	-3.94364
>ENSCINT00000010824.3_166	>cin-miR-4179a-5p	-3.18065
>ENSCINT00000010824.3_169	>cin-miR-4199-3p	-4.29369
>ENSCINT00000010824.3_170	>cin-miR-4057-3p	-8.77396
>ENSCINT00000010824.3_171	>cin-miR-141-3p	-5.79393
>ENSCINT00000010824.3_171	>cin-miR-4143-3p	-5.64315
>ENSCINT00000010824.3_173	>cin-miR-4097-3p	-7.35675
>ENSCINT00000010824.3_174	>cin-miR-183-5p	-4.65631
>ENSCINT00000010824.3_178	>cin-miR-4068-5p	-5.01786
>ENSCINT00000010824.3_179	>cin-miR-182-3p	-3.78246
>ENSCINT00000010824.3_180	>cin-miR-5607-3p	-8.38114
>ENSCINT00000010824.3_180	>cin-miR-4131-5p	-7.39268
>ENSCINT00000010824.3_180	>cin-miR-4065-5p	-3.62461
>ENSCINT00000010824.3_181	>cin-miR-4083-5p	-3.26934
>ENSCINT00000010824.3_183	>cin-miR-4085-3p	-7.93156
>ENSCINT00000010824.3_183	>cin-miR-4060-5p	-7.48618
>ENSCINT00000010824.3_183	>cin-miR-4063-5p	-7.42458
>ENSCINT00000010824.3_184	>cin-miR-4172-3p	-3.8353
>ENSCINT00000010824.3_186	>cin-miR-4187-5p	-3.67448
>ENSCINT00000010824.3_187	>cin-miR-4182-5p	-6.9158
>ENSCINT00000010824.3_189	>cin-miR-4001g-3p	-6.8723
>ENSCINT00000010824.3_189	>cin-miR-4001e-5p	-4.97828
>ENSCINT00000010824.3_191	>cin-miR-4003b-3p	-3.96372
>ENSCINT00000010824.3_192	>cin-miR-4057-3p	-8.22409
>ENSCINT00000010824.3_192	>cin-miR-15-5p	-4.87265
>ENSCINT00000010824.3_193	>cin-miR-5607-5p	-8.14639
>ENSCINT00000010824.3_193	>cin-miR-4001e-3p	-4.32662
>ENSCINT00000010824.3_197	>cin-miR-4122-3p	-6.06106
>ENSCINT00000010824.3_199	>cin-miR-4006f-3p	-8.03616
>ENSCINT00000010824.3_200	>cin-miR-4082-3p	-4.38306
>ENSCINT00000010824.3_201	>cin-miR-4001i-5p	-3.68757
>ENSCINT00000010824.3_201	>cin-miR-4001c-5p	-3.25447
>ENSCINT00000010824.3_201	>cin-miR-4018b-5p	-3.03972
>ENSCINT00000010824.3_203	>cin-miR-1502c-3p	-7.62198
>ENSCINT00000010824.3_203	>cin-miR-4196-5p	-5.11882
>ENSCINT00000010824.3_203	>cin-miR-219-3p	-3.91476
>ENSCINT00000010824.3_205	>cin-miR-5611-5p	-4.08892
>ENSCINT00000010824.3_206	>cin-miR-196-5p	-9.52999
>ENSCINT00000010824.3_206	>cin-miR-4194-3p	-4.15034
>ENSCINT00000010824.3_208	>cin-miR-7-5p	-7.01561
>ENSCINT00000010824.3_208	>cin-miR-4090-3p	-6.19732
>ENSCINT00000010824.3_209	>cin-miR-4095-5p	-3.32886
>ENSCINT00000010824.3_210	>cin-miR-4071-3p	-6.53958
>ENSCINT00000010824.3_210	>cin-miR-4163-5p	-3.74389
>ENSCINT00000010824.3_213	>cin-miR-4193-5p	-3.76154
>ENSCINT00000010824.3_213	>cin-miR-4121-3p	-3.59163
>ENSCINT00000010824.3_216	>cin-miR-4006a-1-3p	-7.05103
>ENSCINT00000010824.3_218	>cin-miR-5599-3p	-6.5457
>ENSCINT00000010824.3_219	>cin-miR-4126-5p	-4.03763
>ENSCINT00000010824.3_223	>cin-miR-4147-3p	-5.15735
>ENSCINT00000010824.3_223	>cin-miR-1473-5p	-3.18593
>ENSCINT00000010824.3_224	>cin-miR-4000a-2-3p	-9.57056
>ENSCINT00000010824.3_224	>cin-miR-4000a-3p	-9.35172
>ENSCINT00000010824.3_224	>cin-miR-4002-3p	-4.0538
>ENSCINT00000010824.3_227	>cin-miR-5599-5p	-3.85238
>ENSCINT00000010824.3_234	>cin-miR-4038-5p	-5.99573
>ENSCINT00000010824.3_235	>cin-miR-4026-3p	-8.1354
>ENSCINT00000010824.3_235	>cin-miR-4001b-1-3p	-4.92249
>ENSCINT00000010824.3_235	>cin-miR-4207-3p	-3.30503
>ENSCINT00000010824.3_237	>cin-miR-4003c-3p	-4.85754
>ENSCINT00000010824.3_238	>cin-miR-4140-5p	-16.7584
>ENSCINT00000010824.3_238	>cin-miR-4008a-5p	-3.93443
>ENSCINT00000010824.3_238	>cin-miR-4008b-5p	-3.22112
>ENSCINT00000010824.3_238	>cin-miR-4008c-5p	-3.22112
>ENSCINT00000010824.3_239	>cin-miR-4087-5p	-10.9072
>ENSCINT00000010824.3_239	>cin-miR-4060-3p	-5.04142
>ENSCINT00000010824.3_240	>cin-miR-4080-3p	-5.39545
>ENSCINT00000010824.3_241	>cin-miR-5607-5p	-6.68871
>ENSCINT00000010824.3_243	>cin-miR-5611-3p	-5.29531
>ENSCINT00000010824.3_243	>cin-miR-4179b-5p	-4.20256
>ENSCINT00000010824.3_243	>cin-miR-4084-3p	-3.30902
>ENSCINT00000010824.3_245	>cin-miR-4132-3p	-6.77557
>ENSCINT00000010824.3_245	>cin-miR-4112-3p	-6.12735
>ENSCINT00000010824.3_245	>cin-miR-4012-5p	-4.85246
>ENSCINT00000010824.3_245	>cin-miR-4059-5p	-4.1033
>ENSCINT00000010824.3_246	>cin-miR-4015-3p	-4.64687
>ENSCINT00000010824.3_247	>cin-miR-4187-5p	-12.8161
>ENSCINT00000010824.3_247	>cin-miR-4043-5p	-8.10446
>ENSCINT00000010824.3_247	>cin-miR-1-3p	-4.47016
>ENSCINT00000010824.3_247	>cin-miR-153-5p	-4.35607
>ENSCINT00000010824.3_248	>cin-miR-4039-5p	-4.73187
>ENSCINT00000010824.3_248	>cin-miR-4164-3p	-3.887
>ENSCINT00000010824.3_249	>cin-miR-4001f-3p	-7.92863
>ENSCINT00000010824.3_249	>cin-miR-4001h-3p	-4.51581
>ENSCINT00000010824.3_249	>cin-miR-4001a-2-3p	-3.13504
>ENSCINT00000010824.3_250	>cin-miR-4056-3p	-8.41791
>ENSCINT00000010824.3_251	>cin-miR-375-3p	-8.76756
>ENSCINT00000010824.3_252	>cin-miR-4080-3p	-6.85217
>ENSCINT00000010824.3_252	>cin-miR-4079-3p	-4.60425
>ENSCINT00000010824.3_254	>cin-miR-4140-5p	-9.02384
>ENSCINT00000010824.3_255	>cin-miR-4027-3p	-6.06206
>ENSCINT00000010824.3_255	>cin-miR-4019-3p	-3.25461
>ENSCINT00000010824.3_257	>cin-miR-4033-3p	-8.61605
>ENSCINT00000010824.3_257	>cin-miR-4006a-1-3p	-6.68287
>ENSCINT00000010824.3_260	>cin-miR-4037-5p	-10.8115
>ENSCINT00000010824.3_260	>cin-miR-4018a-3p	-7.68224
>ENSCINT00000010824.3_261	>cin-miR-4001e-5p	-3.69321
>ENSCINT00000010824.3_261	>cin-miR-4001g-3p	-3.48722
>ENSCINT00000010824.3_261	>cin-miR-4148-5p	-3.09405
>ENSCINT00000010824.3_262	>cin-miR-4000b-5p	-5.3636
>ENSCINT00000010824.3_262	>cin-miR-4001b-5p	-5.32538
>ENSCINT00000010824.3_262	>cin-miR-4000d-5p	-4.74427
>ENSCINT00000010824.3_266	>cin-miR-4119-5p	-4.92346
>ENSCINT00000010824.3_27	>cin-miR-4011a-5p	-8.91095
>ENSCINT00000010824.3_27	>cin-miR-4160-3p	-6.95694
>ENSCINT00000010824.3_270	>cin-miR-5597-5p	-7.75593
>ENSCINT00000010824.3_272	>cin-miR-3599-5p	-5.96062
>ENSCINT00000010824.3_272	>cin-miR-4012-5p	-5.56901
>ENSCINT00000010824.3_272	>cin-miR-200-5p	-5.29338
>ENSCINT00000010824.3_272	>cin-miR-4059-5p	-4.98776
>ENSCINT00000010824.3_272	>cin-miR-4132-3p	-4.82444
>ENSCINT00000010824.3_278	>cin-miR-4167-5p	-7.16232
>ENSCINT00000010824.3_278	>cin-miR-4037-3p	-4.51158
>ENSCINT00000010824.3_279	>cin-miR-4140-5p	-9.39361
>ENSCINT00000010824.3_279	>cin-miR-4008b-5p	-7.52137
>ENSCINT00000010824.3_279	>cin-miR-4008c-5p	-7.52137
>ENSCINT00000010824.3_279	>cin-miR-4008a-5p	-6.18732
>ENSCINT00000010824.3_281	>cin-miR-5601-5p	-7.95921
>ENSCINT00000010824.3_281	>cin-miR-4217-3p	-5.35808
>ENSCINT00000010824.3_282	>cin-miR-4110-5p	-11.2219
>ENSCINT00000010824.3_282	>cin-miR-5600-5p	-8.79678
>ENSCINT00000010824.3_285	>cin-miR-4077d-5p	-7.80703
>ENSCINT00000010824.3_286	>cin-miR-183-5p	-5.9899
>ENSCINT00000010824.3_287	>cin-miR-4183-3p	-6.23468
>ENSCINT00000010824.3_288	>cin-miR-4085-3p	-8.46439
>ENSCINT00000010824.3_289	>cin-miR-3598-3p	-7.76782
>ENSCINT00000010824.3_289	>cin-miR-4032-3p	-7.36122
>ENSCINT00000010824.3_289	>cin-miR-4143-5p	-5.93845
>ENSCINT00000010824.3_291	>cin-let-7d-5p	-8.92874
>ENSCINT00000010824.3_291	>cin-miR-4000h-3p	-6.1667
>ENSCINT00000010824.3_293	>cin-miR-5610-3p	-5.27056
>ENSCINT00000010824.3_294	>cin-let-7d-5p	-9.50111
>ENSCINT00000010824.3_294	>cin-miR-4000h-3p	-6.18654
>ENSCINT00000010824.3_295	>cin-miR-4003c-5p	-7.33578
>ENSCINT00000010824.3_295	>cin-miR-4202-5p	-5.78624
>ENSCINT00000010824.3_296	>cin-miR-4060-3p	-7.70519
>ENSCINT00000010824.3_299	>cin-miR-5596a-3p	-3.53307
>ENSCINT00000010824.3_30	>cin-miR-4094-3p	-7.28882
>ENSCINT00000010824.3_30	>cin-miR-4001i-3p	-7.23473
>ENSCINT00000010824.3_30	>cin-miR-4119-5p	-4.1994
>ENSCINT00000010824.3_300	>cin-miR-4077d-5p	-7.51887
>ENSCINT00000010824.3_306	>cin-miR-184	-9.2533
>ENSCINT00000010824.3_310	>cin-miR-155	-5.74273
>ENSCINT00000010824.3_310	>cin-miR-4070-3p	-3.49988
>ENSCINT00000010824.3_317	>cin-miR-4021-5p	-4.27306
>ENSCINT00000010824.3_319	>cin-miR-4057-3p	-3.82186
>ENSCINT00000010824.3_323	>cin-miR-4045-3p	-6.72508
>ENSCINT00000010824.3_323	>cin-miR-4143-5p	-5.47221
>ENSCINT00000010824.3_323	>cin-miR-3598-3p	-5.10868
>ENSCINT00000010824.3_323	>cin-miR-4032-3p	-4.64449
>ENSCINT00000010824.3_323	>cin-miR-200-3p	-4.47207
>ENSCINT00000010824.3_324	>cin-miR-4004-5p	-7.95621
>ENSCINT00000010824.3_326	>cin-miR-4020b-5p	-10.4512
>ENSCINT00000010824.3_326	>cin-miR-3575-3p	-6.29706
>ENSCINT00000010824.3_327	>cin-miR-4149-5p	-6.87807
>ENSCINT00000010824.3_328	>cin-miR-4021-5p	-7.66488
>ENSCINT00000010824.3_329	>cin-miR-4152-5p	-7.5588
>ENSCINT00000010824.3_329	>cin-miR-4113-5p	-6.12848
>ENSCINT00000010824.3_330	>cin-miR-5608-5p	-5.42155
>ENSCINT00000010824.3_331	>cin-miR-4006f-3p	-10.3722
>ENSCINT00000010824.3_333	>cin-miR-4018b-5p	-4.80672
>ENSCINT00000010824.3_336	>cin-miR-4173-5p	-3.93425
>ENSCINT00000010824.3_340	>cin-miR-4018b-5p	-6.09324
>ENSCINT00000010824.3_341	>cin-miR-4191-5p	-4.38674
>ENSCINT00000010824.3_343	>cin-miR-4179b-3p	-3.38048
>ENSCINT00000010824.3_345	>cin-miR-4075-5p	-8.99751
>ENSCINT00000010824.3_345	>cin-miR-31	-3.89539
>ENSCINT00000010824.3_347	>cin-miR-4099-5p	-8.56873
>ENSCINT00000010824.3_347	>cin-miR-4001h-3p	-6.2078
>ENSCINT00000010824.3_348	>cin-miR-4179b-3p	-5.2962
>ENSCINT00000010824.3_348	>cin-miR-126-3p	-4.18031
>ENSCINT00000010824.3_349	>cin-miR-4053-3p	-8.02148
>ENSCINT00000010824.3_349	>cin-miR-4174-3p	-7.6225
>ENSCINT00000010824.3_349	>cin-miR-4128-3p	-5.32331
>ENSCINT00000010824.3_349	>cin-miR-4146-3p	-4.16564
>ENSCINT00000010824.3_350	>cin-miR-4075-5p	-7.00424
>ENSCINT00000010824.3_350	>cin-miR-31	-5.31744
>ENSCINT00000010824.3_353	>cin-miR-4086-3p	-7.55639
>ENSCINT00000010824.3_354	>cin-miR-4074-5p	-7.34675
>ENSCINT00000010824.3_354	>cin-miR-367-3p	-6.72219
>ENSCINT00000010824.3_354	>cin-miR-4205-5p	-6.4954
>ENSCINT00000010824.3_354	>cin-miR-4008a-3p	-4.61168
>ENSCINT00000010824.3_358	>cin-miR-4166-5p	-6.02174
>ENSCINT00000010824.3_358	>cin-miR-4177-3p	-5.97743
>ENSCINT00000010824.3_359	>cin-miR-4143-5p	-7.03096
>ENSCINT00000010824.3_36	>cin-miR-4077a-5p	-7.66421
>ENSCINT00000010824.3_36	>cin-miR-4077b-5p	-7.66301
>ENSCINT00000010824.3_36	>cin-miR-4077c-5p	-7.4622
>ENSCINT00000010824.3_36	>cin-miR-4077d-5p	-7.33514
>ENSCINT00000010824.3_363	>cin-miR-4207-3p	-4.70471
>ENSCINT00000010824.3_363	>cin-miR-4026-3p	-3.98516
>ENSCINT00000010824.3_368	>cin-miR-4000g-3p	-5.70294
>ENSCINT00000010824.3_368	>cin-miR-4006c-3p	-5.36289
>ENSCINT00000010824.3_372	>cin-miR-4166-5p	-6.97018
>ENSCINT00000010824.3_373	>cin-miR-4109-5p	-7.35762
>ENSCINT00000010824.3_375	>cin-miR-196-3p	-5.17235
>ENSCINT00000010824.3_375	>cin-miR-5598-5p	-4.12202
>ENSCINT00000010824.3_375	>cin-miR-4086-3p	-4.093
>ENSCINT00000010824.3_386	>cin-miR-216	-11.3486
>ENSCINT00000010824.3_386	>cin-miR-1473-3p	-3.95305
>ENSCINT00000010824.3_387	>cin-miR-4085-3p	-6.72322
>ENSCINT00000010824.3_388	>cin-miR-4101-3p	-3.41369
>ENSCINT00000010824.3_388	>cin-miR-4150-5p	-3.10489
>ENSCINT00000010824.3_389	>cin-miR-4000i-3p	-4.253
>ENSCINT00000010824.3_390	>cin-miR-96-3p	-4.46308
>ENSCINT00000010824.3_391	>cin-miR-1497-5p	-7.094
>ENSCINT00000010824.3_392	>cin-miR-4082-3p	-11.5423
>ENSCINT00000010824.3_392	>cin-miR-4058-5p	-7.76932
>ENSCINT00000010824.3_393	>cin-miR-4075-5p	-8.96521
>ENSCINT00000010824.3_393	>cin-miR-31	-8.71877
>ENSCINT00000010824.3_393	>cin-miR-4185-3p	-3.67333
>ENSCINT00000010824.3_394	>cin-miR-4097-3p	-4.47995
>ENSCINT00000010824.3_394	>cin-miR-375-5p	-3.49983
>ENSCINT00000010824.3_396	>cin-miR-4138-5p	-3.66382
>ENSCINT00000010824.3_397	>cin-miR-4166-5p	-7.91294
>ENSCINT00000010824.3_398	>cin-miR-4214-5p	-3.39829
>ENSCINT00000010824.3_399	>cin-miR-4179b-3p	-3.3474
>ENSCINT00000010824.3_400	>cin-miR-4122-3p	-3.56879
>ENSCINT00000010824.3_401	>cin-miR-4216-3p	-6.1059
>ENSCINT00000010824.3_402	>cin-miR-4057-5p	-5.9213
>ENSCINT00000010824.3_403	>cin-miR-219-5p	-6.64657
>ENSCINT00000010824.3_403	>cin-miR-4001f-3p	-3.20677
>ENSCINT00000010824.3_404	>cin-miR-1-5p	-3.43339
>ENSCINT00000010824.3_406	>cin-miR-4153-3p	-4.28296
>ENSCINT00000010824.3_407	>cin-miR-4001b-1-3p	-4.4215
>ENSCINT00000010824.3_407	>cin-miR-34-3p	-4.08689
>ENSCINT00000010824.3_409	>cin-miR-4002-3p	-3.26183
>ENSCINT00000010824.3_41	>cin-miR-183-5p	-6.81089
>ENSCINT00000010824.3_41	>cin-miR-4042-3p	-6.07643
>ENSCINT00000010824.3_416	>cin-miR-4148-5p	-8.74753
>ENSCINT00000010824.3_416	>cin-miR-4001g-3p	-4.51142
>ENSCINT00000010824.3_417	>cin-miR-124-2-5p	-3.97466
>ENSCINT00000010824.3_417	>cin-miR-219-3p	-3.9005
>ENSCINT00000010824.3_419	>cin-miR-4110-3p	-3.51295
>ENSCINT00000010824.3_42	>cin-miR-4005a-5p	-3.17478
>ENSCINT00000010824.3_420	>cin-miR-4085-3p	-5.81632
>ENSCINT00000010824.3_420	>cin-miR-4063-5p	-3.6319
>ENSCINT00000010824.3_422	>cin-miR-4102-5p	-6.7169
>ENSCINT00000010824.3_424	>cin-miR-4020b-5p	-12.4428
>ENSCINT00000010824.3_424	>cin-miR-3575-3p	-10.6776
>ENSCINT00000010824.3_425	>cin-miR-4006a-1-3p	-5.30035
>ENSCINT00000010824.3_425	>cin-miR-4033-3p	-4.85289
>ENSCINT00000010824.3_426	>cin-miR-4105-5p	-8.14672
>ENSCINT00000010824.3_426	>cin-miR-5596b-3p	-8.14512
>ENSCINT00000010824.3_426	>cin-miR-5605-3p	-5.27676
>ENSCINT00000010824.3_427	>cin-miR-4056-3p	-6.30228
>ENSCINT00000010824.3_427	>cin-miR-4100-3p	-3.63645
>ENSCINT00000010824.3_428	>cin-miR-4042-3p	-8.65551
>ENSCINT00000010824.3_428	>cin-miR-183-5p	-4.64626
>ENSCINT00000010824.3_429	>cin-miR-4051-5p	-3.07519
>ENSCINT00000010824.3_430	>cin-miR-4207-3p	-5.757
>ENSCINT00000010824.3_432	>cin-miR-4065-5p	-7.96597
>ENSCINT00000010824.3_433	>cin-miR-4043-3p	-7.1432
>ENSCINT00000010824.3_439	>cin-miR-4043-3p	-6.91431
>ENSCINT00000010824.3_440	>cin-miR-4002-5p	-3.38803
>ENSCINT00000010824.3_441	>cin-miR-4191-5p	-4.38452
>ENSCINT00000010824.3_445	>cin-miR-5596b-3p	-8.51357
>ENSCINT00000010824.3_445	>cin-miR-4105-5p	-8.25365
>ENSCINT00000010824.3_446	>cin-miR-4085-5p	-4.28516
>ENSCINT00000010824.3_45	>cin-miR-4011b-3p	-4.80844
>ENSCINT00000010824.3_451	>cin-miR-4122-3p	-7.50027
>ENSCINT00000010824.3_452	>cin-miR-4075-5p	-7.7492
>ENSCINT00000010824.3_452	>cin-miR-31	-5.95259
>ENSCINT00000010824.3_452	>cin-miR-4092-3p	-3.75544
>ENSCINT00000010824.3_453	>cin-miR-4043-3p	-8.94988
>ENSCINT00000010824.3_454	>cin-miR-4099-5p	-4.68319
>ENSCINT00000010824.3_454	>cin-miR-4001f-3p	-3.99846
>ENSCINT00000010824.3_455	>cin-miR-4003b-3p	-5.44895
>ENSCINT00000010824.3_456	>cin-miR-96-5p	-5.89529
>ENSCINT00000010824.3_456	>cin-miR-4057-3p	-3.08779
>ENSCINT00000010824.3_458	>cin-miR-4003a-5p	-3.04061
>ENSCINT00000010824.3_459	>cin-miR-4001b-2-3p	-8.91676
>ENSCINT00000010824.3_459	>cin-miR-4140-5p	-6.68432
>ENSCINT00000010824.3_460	>cin-miR-200-3p	-8.58045
>ENSCINT00000010824.3_460	>cin-miR-4143-5p	-5.24507
>ENSCINT00000010824.3_461	>cin-miR-4147-3p	-6.49584
>ENSCINT00000010824.3_461	>cin-miR-4003b-5p	-3.94447
>ENSCINT00000010824.3_466	>cin-miR-133-3p	-5.67974
>ENSCINT00000010824.3_466	>cin-let-7d-3p	-3.49397
>ENSCINT00000010824.3_467	>cin-miR-4140-5p	-7.86672
>ENSCINT00000010824.3_467	>cin-miR-4001b-2-3p	-4.06361
>ENSCINT00000010824.3_468	>cin-miR-4001f-3p	-4.63634
>ENSCINT00000010824.3_468	>cin-miR-4099-5p	-3.64286
>ENSCINT00000010824.3_468	>cin-miR-219-5p	-3.23889
>ENSCINT00000010824.3_469	>cin-miR-126-3p	-5.05807
>ENSCINT00000010824.3_47	>cin-miR-92d-5p	-9.27586
>ENSCINT00000010824.3_470	>cin-miR-4139-5p	-3.55943
>ENSCINT00000010824.3_473	>cin-let-7d-3p	-6.6128
>ENSCINT00000010824.3_473	>cin-miR-133-3p	-3.83727
>ENSCINT00000010824.3_475	>cin-miR-4116-5p	-7.56335
>ENSCINT00000010824.3_475	>cin-miR-4121-3p	-4.34838
>ENSCINT00000010824.3_478	>cin-miR-4096-3p	-3.67421
>ENSCINT00000010824.3_478	>cin-miR-5611-5p	-3.27368
>ENSCINT00000010824.3_48	>cin-let-7e	-9.76613
>ENSCINT00000010824.3_48	>cin-let-7c	-7.1513
>ENSCINT00000010824.3_48	>cin-miR-125-3p	-3.58361
>ENSCINT00000010824.3_48	>cin-miR-4139-3p	-3.12842
>ENSCINT00000010824.3_483	>cin-miR-4153-3p	-3.21297
>ENSCINT00000010824.3_484	>cin-miR-4135-3p	-3.63482
>ENSCINT00000010824.3_486	>cin-miR-4065-3p	-3.7401
>ENSCINT00000010824.3_491	>cin-miR-4142-5p	-3.15873
>ENSCINT00000010824.3_492	>cin-miR-4200-3p	-5.41699
>ENSCINT00000010824.3_492	>cin-miR-4153-3p	-3.04722
>ENSCINT00000010824.3_496	>cin-miR-4125-5p	-5.41544
>ENSCINT00000010824.3_496	>cin-miR-155	-3.33201
>ENSCINT00000010824.3_497	>cin-miR-4137-3p	-4.16038
>ENSCINT00000010824.3_50	>cin-miR-4216-3p	-6.31746
>ENSCINT00000010824.3_50	>cin-miR-4083-5p	-4.45335
>ENSCINT00000010824.3_501	>cin-miR-4148-5p	-4.33574
>ENSCINT00000010824.3_503	>cin-miR-4010-3p	-3.17261
>ENSCINT00000010824.3_504	>cin-miR-92d-3p	-3.77376
>ENSCINT00000010824.3_505	>cin-miR-4119-5p	-5.0074
>ENSCINT00000010824.3_508	>cin-miR-4131-5p	-4.11644
>ENSCINT00000010824.3_508	>cin-miR-5607-3p	-3.48867
>ENSCINT00000010824.3_508	>cin-miR-4083-3p	-3.28837
>ENSCINT00000010824.3_51	>cin-miR-4050-5p	-7.95469
>ENSCINT00000010824.3_51	>cin-miR-4182-3p	-5.29656
>ENSCINT00000010824.3_512	>cin-miR-4156-3p	-7.74586
>ENSCINT00000010824.3_512	>cin-miR-4023-3p	-3.35382
>ENSCINT00000010824.3_513	>cin-miR-4147-3p	-5.05082
>ENSCINT00000010824.3_515	>cin-miR-4174-3p	-10.739
>ENSCINT00000010824.3_515	>cin-miR-4146-3p	-8.32718
>ENSCINT00000010824.3_515	>cin-miR-4128-3p	-5.42654
>ENSCINT00000010824.3_516	>cin-miR-4151-5p	-4.00902
>ENSCINT00000010824.3_517	>cin-miR-4113-5p	-6.8741
>ENSCINT00000010824.3_517	>cin-miR-4152-5p	-6.6334
>ENSCINT00000010824.3_52	>cin-miR-4005a-3p	-5.21315
>ENSCINT00000010824.3_520	>cin-miR-4037-3p	-4.09729
>ENSCINT00000010824.3_522	>cin-miR-4024-5p	-7.58981
>ENSCINT00000010824.3_523	>cin-miR-141-3p	-5.27296
>ENSCINT00000010824.3_526	>cin-miR-4010-3p	-3.57454
>ENSCINT00000010824.3_529	>cin-miR-141-3p	-4.94809
>ENSCINT00000010824.3_530	>cin-miR-219-5p	-10.1816
>ENSCINT00000010824.3_532	>cin-miR-4021-3p	-4.70144
>ENSCINT00000010824.3_532	>cin-miR-4076-3p	-3.14775
>ENSCINT00000010824.3_534	>cin-let-7e	-5.83805
>ENSCINT00000010824.3_534	>cin-miR-4139-3p	-4.17625
>ENSCINT00000010824.3_534	>cin-let-7c	-3.46086
>ENSCINT00000010824.3_538	>cin-miR-1502d-3p	-3.89608
>ENSCINT00000010824.3_54	>cin-miR-34-5p	-4.71522
>ENSCINT00000010824.3_544	>cin-miR-4065-5p	-5.57554
>ENSCINT00000010824.3_544	>cin-miR-4131-5p	-3.72591
>ENSCINT00000010824.3_544	>cin-miR-5607-3p	-3.11536
>ENSCINT00000010824.3_546	>cin-miR-4187-5p	-7.026
>ENSCINT00000010824.3_547	>cin-let-7f-5p	-12.2779
>ENSCINT00000010824.3_549	>cin-miR-4065-5p	-4.01665
>ENSCINT00000010824.3_549	>cin-miR-4083-3p	-3.93175
>ENSCINT00000010824.3_55	>cin-miR-216	-9.44731
>ENSCINT00000010824.3_55	>cin-miR-1473-3p	-5.50751
>ENSCINT00000010824.3_551	>cin-miR-155	-6.67378
>ENSCINT00000010824.3_551	>cin-miR-4030-5p	-6.35168
>ENSCINT00000010824.3_551	>cin-miR-4200-5p	-6.29344
>ENSCINT00000010824.3_556	>cin-miR-4178a-5p	-5.334
>ENSCINT00000010824.3_556	>cin-miR-4000b-2-3p	-4.3482
>ENSCINT00000010824.3_556	>cin-miR-4000d-3p	-3.61037
>ENSCINT00000010824.3_558	>cin-miR-4099-3p	-6.19246
>ENSCINT00000010824.3_558	>cin-miR-4009b-5p	-5.88862
>ENSCINT00000010824.3_558	>cin-miR-5601-3p	-5.16905
>ENSCINT00000010824.3_558	>cin-miR-5608-5p	-4.86649
>ENSCINT00000010824.3_560	>cin-miR-4039-3p	-4.70642
>ENSCINT00000010824.3_560	>cin-miR-4176-5p	-3.58348
>ENSCINT00000010824.3_563	>cin-miR-4035-3p	-8.42423
>ENSCINT00000010824.3_563	>cin-miR-1473-5p	-3.03443
>ENSCINT00000010824.3_564	>cin-miR-4077d-5p	-6.67402
>ENSCINT00000010824.3_564	>cin-miR-4077c-5p	-6.60655
>ENSCINT00000010824.3_564	>cin-miR-4077a-5p	-5.10857
>ENSCINT00000010824.3_564	>cin-miR-4077b-5p	-5.10737
>ENSCINT00000010824.3_568	>cin-miR-4065-5p	-4.06267
>ENSCINT00000010824.3_569	>cin-miR-4065-5p	-4.02098
>ENSCINT00000010824.3_57	>cin-miR-4111-3p	-6.71829
>ENSCINT00000010824.3_57	>cin-miR-4135-3p	-5.14713
>ENSCINT00000010824.3_573	>cin-miR-141-3p	-5.77052
>ENSCINT00000010824.3_575	>cin-miR-4006d-3p	-9.82949
>ENSCINT00000010824.3_578	>cin-miR-4016	-6.08731
>ENSCINT00000010824.3_578	>cin-miR-4002-5p	-5.29995
>ENSCINT00000010824.3_579	>cin-miR-4137-3p	-5.73032
>ENSCINT00000010824.3_58	>cin-miR-4020b-5p	-10.0536
>ENSCINT00000010824.3_58	>cin-miR-3575-3p	-8.78622
>ENSCINT00000010824.3_580	>cin-miR-4124-5p	-4.47285
>ENSCINT00000010824.3_580	>cin-miR-4024-5p	-3.62972
>ENSCINT00000010824.3_583	>cin-miR-92c-3p	-5.45384
>ENSCINT00000010824.3_584	>cin-miR-4020b-5p	-7.04783
>ENSCINT00000010824.3_584	>cin-miR-3575-3p	-4.68348
>ENSCINT00000010824.3_585	>cin-miR-4112-3p	-3.41491
>ENSCINT00000010824.3_585	>cin-miR-3599-5p	-3.20808
>ENSCINT00000010824.3_586	>cin-miR-4066-5p	-4.47104
>ENSCINT00000010824.3_587	>cin-miR-4009a-5p	-6.3799
>ENSCINT00000010824.3_588	>cin-miR-4084-5p	-5.22902
>ENSCINT00000010824.3_588	>cin-miR-672	-4.77674
>ENSCINT00000010824.3_588	>cin-miR-4162-5p	-4.59212
>ENSCINT00000010824.3_588	>cin-miR-4151-3p	-3.17898
>ENSCINT00000010824.3_589	>cin-miR-4071-3p	-10.1373
>ENSCINT00000010824.3_589	>cin-miR-5602-5p	-7.47876
>ENSCINT00000010824.3_59	>cin-miR-4116-5p	-10.0435
>ENSCINT00000010824.3_59	>cin-miR-4121-3p	-6.49382
>ENSCINT00000010824.3_590	>cin-miR-4201-5p	-6.80013
>ENSCINT00000010824.3_590	>cin-miR-4206-3p	-4.11349
>ENSCINT00000010824.3_591	>cin-miR-92b-5p	-7.57836
>ENSCINT00000010824.3_591	>cin-miR-92e-5p	-6.89197
>ENSCINT00000010824.3_593	>cin-miR-4207-3p	-7.24021
>ENSCINT00000010824.3_593	>cin-miR-4001b-1-3p	-4.05652
>ENSCINT00000010824.3_594	>cin-miR-4133-3p	-8.74484
>ENSCINT00000010824.3_600	>cin-miR-4072-3p	-4.24883
>ENSCINT00000010824.3_605	>cin-miR-4029-5p	-8.19415
>ENSCINT00000010824.3_605	>cin-miR-4189-5p	-3.20275
>ENSCINT00000010824.3_606	>cin-miR-96-5p	-5.1831
>ENSCINT00000010824.3_607	>cin-miR-141-3p	-3.57558
>ENSCINT00000010824.3_608	>cin-miR-5612-5p	-8.52896
>ENSCINT00000010824.3_611	>cin-miR-4207-3p	-7.5911
>ENSCINT00000010824.3_611	>cin-miR-4026-3p	-4.89928
>ENSCINT00000010824.3_614	>cin-miR-4019-5p	-5.21893
>ENSCINT00000010824.3_615	>cin-miR-4060-3p	-7.48444
>ENSCINT00000010824.3_616	>cin-miR-4216-3p	-4.61091
>ENSCINT00000010824.3_617	>cin-miR-4008b-5p	-6.30331
>ENSCINT00000010824.3_617	>cin-miR-4008c-5p	-6.30331
>ENSCINT00000010824.3_617	>cin-miR-4008a-5p	-4.89416
>ENSCINT00000010824.3_619	>cin-miR-4035-3p	-7.04512
>ENSCINT00000010824.3_619	>cin-miR-4003b-5p	-4.16271
>ENSCINT00000010824.3_619	>cin-miR-1473-5p	-3.03766
>ENSCINT00000010824.3_62	>cin-miR-4011b-5p	-6.02536
>ENSCINT00000010824.3_62	>cin-miR-4102-3p	-5.87154
>ENSCINT00000010824.3_62	>cin-miR-4084-5p	-3.81464
>ENSCINT00000010824.3_62	>cin-miR-4162-5p	-3.50139
>ENSCINT00000010824.3_621	>cin-miR-4104-5p	-7.0128
>ENSCINT00000010824.3_621	>cin-miR-4050-3p	-3.62871
>ENSCINT00000010824.3_624	>cin-let-7a-1-3p	-7.10224
>ENSCINT00000010824.3_624	>cin-miR-4053-5p	-4.35216
>ENSCINT00000010824.3_625	>cin-miR-4085-3p	-4.6753
>ENSCINT00000010824.3_626	>cin-miR-4032-3p	-4.75708
>ENSCINT00000010824.3_626	>cin-miR-200-3p	-3.8239
>ENSCINT00000010824.3_626	>cin-miR-4143-5p	-3.72322
>ENSCINT00000010824.3_63	>cin-miR-4042-5p	-4.7994
>ENSCINT00000010824.3_630	>cin-miR-4198-5p	-4.39798
>ENSCINT00000010824.3_631	>cin-miR-4006c-5p	-9.07464
>ENSCINT00000010824.3_631	>cin-miR-4054-5p	-7.35485
>ENSCINT00000010824.3_631	>cin-miR-184	-6.69151
>ENSCINT00000010824.3_632	>cin-miR-4085-3p	-5.24833
>ENSCINT00000010824.3_633	>cin-miR-4077d-5p	-4.5953
>ENSCINT00000010824.3_634	>cin-miR-4209-5p	-6.19244
>ENSCINT00000010824.3_635	>cin-miR-92c-5p	-5.3547
>ENSCINT00000010824.3_636	>cin-miR-4029-3p	-7.4222
>ENSCINT00000010824.3_637	>cin-let-7a-1-3p	-5.62833
>ENSCINT00000010824.3_637	>cin-miR-4053-5p	-4.07055
>ENSCINT00000010824.3_64	>cin-miR-4003c-5p	-5.00092
>ENSCINT00000010824.3_643	>cin-miR-4036-3p	-4.76196
>ENSCINT00000010824.3_644	>cin-miR-4062-3p	-4.19817
>ENSCINT00000010824.3_648	>cin-miR-92d-5p	-7.93334
>ENSCINT00000010824.3_649	>cin-miR-181	-5.48605
>ENSCINT00000010824.3_649	>cin-miR-1502d-5p	-3.43204
>ENSCINT00000010824.3_650	>cin-miR-4011a-5p	-8.48194
>ENSCINT00000010824.3_650	>cin-miR-141-3p	-5.36282
>ENSCINT00000010824.3_651	>cin-miR-5610-5p	-6.52446
>ENSCINT00000010824.3_651	>cin-miR-4005a-5p	-6.1494
>ENSCINT00000010824.3_652	>cin-miR-4003a-5p	-5.14338
>ENSCINT00000010824.3_654	>cin-miR-4158-5p	-4.77467
>ENSCINT00000010824.3_654	>cin-miR-4048-5p	-4.23474
>ENSCINT00000010824.3_656	>cin-miR-4145-3p	-5.04434
>ENSCINT00000010824.3_656	>cin-miR-4090-3p	-3.61982
>ENSCINT00000010824.3_656	>cin-miR-141-5p	-3.3116
>ENSCINT00000010824.3_656	>cin-miR-7-5p	-3.21228
>ENSCINT00000010824.3_661	>cin-miR-31	-10.6174
>ENSCINT00000010824.3_661	>cin-miR-4092-3p	-4.63611
>ENSCINT00000010824.3_663	>cin-miR-5609-3p	-8.92415
>ENSCINT00000010824.3_663	>cin-miR-4032-5p	-7.47559
>ENSCINT00000010824.3_666	>cin-miR-96-5p	-4.36192
>ENSCINT00000010824.3_666	>cin-miR-15-5p	-3.91918
>ENSCINT00000010824.3_667	>cin-miR-5607-5p	-4.05125
>ENSCINT00000010824.3_669	>cin-miR-5607-5p	-3.93854
>ENSCINT00000010824.3_670	>cin-miR-4179b-5p	-10.356
>ENSCINT00000010824.3_670	>cin-miR-5611-3p	-6.50774
>ENSCINT00000010824.3_670	>cin-miR-4084-3p	-6.28734
>ENSCINT00000010824.3_670	>cin-miR-4106-3p	-4.00647
>ENSCINT00000010824.3_671	>cin-miR-281-3p	-3.52677
>ENSCINT00000010824.3_674	>cin-miR-4182-5p	-5.17159
>ENSCINT00000010824.3_679	>cin-miR-4207-3p	-4.19413
>ENSCINT00000010824.3_68	>cin-let-7a-5p	-5.62621
>ENSCINT00000010824.3_680	>cin-miR-4156-5p	-3.88757
>ENSCINT00000010824.3_681	>cin-miR-4218-5p	-5.38613
>ENSCINT00000010824.3_681	>cin-miR-4214-5p	-5.37988
>ENSCINT00000010824.3_681	>cin-miR-4024-5p	-4.95149
>ENSCINT00000010824.3_684	>cin-miR-4023-3p	-9.19737
>ENSCINT00000010824.3_685	>cin-miR-4058-5p	-11.2539
>ENSCINT00000010824.3_686	>cin-miR-5609-5p	-7.83491
>ENSCINT00000010824.3_687	>cin-miR-5607-5p	-8.75341
>ENSCINT00000010824.3_69	>cin-miR-4049-3p	-3.50909
>ENSCINT00000010824.3_690	>cin-miR-4163-3p	-3.42134
>ENSCINT00000010824.3_692	>cin-miR-5600-3p	-3.92508
>ENSCINT00000010824.3_693	>cin-miR-4154-3p	-4.97445
>ENSCINT00000010824.3_695	>cin-miR-4025-5p	-8.62315
>ENSCINT00000010824.3_698	>cin-miR-124-3p	-7.96949
>ENSCINT00000010824.3_698	>cin-miR-4162-3p	-5.91379
>ENSCINT00000010824.3_699	>cin-miR-182-3p	-4.29213
>ENSCINT00000010824.3_700	>cin-miR-196-3p	-14.8162
>ENSCINT00000010824.3_700	>cin-miR-5598-5p	-4.67523
>ENSCINT00000010824.3_701	>cin-miR-4131-5p	-3.08379
>ENSCINT00000010824.3_702	>cin-miR-4003a-3p	-6.1303
>ENSCINT00000010824.3_702	>cin-miR-4043-3p	-3.83787
>ENSCINT00000010824.3_706	>cin-miR-4143-5p	-5.44406
>ENSCINT00000010824.3_706	>cin-miR-4032-3p	-3.15828
>ENSCINT00000010824.3_708	>cin-miR-4090-3p	-10.1583
>ENSCINT00000010824.3_708	>cin-miR-7-5p	-7.95195
>ENSCINT00000010824.3_708	>cin-miR-141-5p	-6.1505
>ENSCINT00000010824.3_708	>cin-miR-4145-3p	-4.78765
>ENSCINT00000010824.3_709	>cin-miR-4011b-5p	-10.9779
>ENSCINT00000010824.3_709	>cin-miR-672	-7.20683
>ENSCINT00000010824.3_709	>cin-miR-4089-5p	-4.68403
>ENSCINT00000010824.3_71	>cin-miR-5610-3p	-7.20564
>ENSCINT00000010824.3_710	>cin-miR-4121-3p	-10.9203
>ENSCINT00000010824.3_710	>cin-miR-4047-3p	-6.26871
>ENSCINT00000010824.3_711	>cin-miR-4011b-5p	-8.92412
>ENSCINT00000010824.3_711	>cin-miR-672	-5.02481
>ENSCINT00000010824.3_714	>cin-miR-4182-5p	-6.36807
>ENSCINT00000010824.3_715	>cin-miR-4055-3p	-5.20037
>ENSCINT00000010824.3_716	>cin-miR-4153-3p	-3.71513
>ENSCINT00000010824.3_717	>cin-miR-4177-3p	-6.9074
>ENSCINT00000010824.3_717	>cin-miR-4062-3p	-5.72125
>ENSCINT00000010824.3_718	>cin-miR-4117-5p	-6.02761
>ENSCINT00000010824.3_719	>cin-miR-4077c-5p	-5.09033
>ENSCINT00000010824.3_722	>cin-miR-4051-3p	-3.1177
>ENSCINT00000010824.3_726	>cin-miR-155	-8.75987
>ENSCINT00000010824.3_726	>cin-miR-4200-5p	-6.37321
>ENSCINT00000010824.3_726	>cin-miR-4030-5p	-3.44891
>ENSCINT00000010824.3_727	>cin-miR-3598-5p	-6.26634
>ENSCINT00000010824.3_729	>cin-miR-124-3p	-8.4513
>ENSCINT00000010824.3_73	>cin-miR-34-5p	-4.33866
>ENSCINT00000010824.3_730	>cin-miR-4156-3p	-9.75848
>ENSCINT00000010824.3_730	>cin-miR-126-5p	-3.08289
>ENSCINT00000010824.3_732	>cin-miR-4018b-5p	-9.11127
>ENSCINT00000010824.3_732	>cin-miR-4001c-5p	-4.06609
>ENSCINT00000010824.3_732	>cin-miR-4001i-5p	-3.53453
>ENSCINT00000010824.3_737	>cin-miR-4060-5p	-3.13116
>ENSCINT00000010824.3_74	>cin-miR-4208-3p	-3.19258
>ENSCINT00000010824.3_740	>cin-miR-4037-5p	-10.9002
>ENSCINT00000010824.3_740	>cin-miR-4018a-3p	-7.88803
>ENSCINT00000010824.3_743	>cin-miR-4063-3p	-4.91417
>ENSCINT00000010824.3_746	>cin-miR-5598-3p	-6.98522
>ENSCINT00000010824.3_747	>cin-miR-4144-3p	-7.74832
>ENSCINT00000010824.3_747	>cin-miR-4009b-5p	-3.7315
>ENSCINT00000010824.3_749	>cin-miR-5610-3p	-6.2776
>ENSCINT00000010824.3_750	>cin-miR-4060-5p	-4.45533
>ENSCINT00000010824.3_753	>cin-miR-367-3p	-4.90263
>ENSCINT00000010824.3_753	>cin-miR-4074-5p	-4.39031
>ENSCINT00000010824.3_757	>cin-miR-4185-3p	-5.01109
>ENSCINT00000010824.3_759	>cin-miR-4142-3p	-5.05331
>ENSCINT00000010824.3_759	>cin-miR-5609-3p	-3.8007
>ENSCINT00000010824.3_76	>cin-miR-196-5p	-5.49295
>ENSCINT00000010824.3_76	>cin-miR-4101-3p	-5.01509
>ENSCINT00000010824.3_76	>cin-miR-4150-5p	-3.66635
>ENSCINT00000010824.3_760	>cin-miR-4177-5p	-4.03558
>ENSCINT00000010824.3_761	>cin-miR-4037-3p	-4.86156
>ENSCINT00000010824.3_762	>cin-miR-375-5p	-4.17376
>ENSCINT00000010824.3_763	>cin-miR-183-5p	-7.70832
>ENSCINT00000010824.3_764	>cin-miR-5603-3p	-7.62818
>ENSCINT00000010824.3_764	>cin-miR-4091-5p	-4.79414
>ENSCINT00000010824.3_768	>cin-miR-183-5p	-10.1077
>ENSCINT00000010824.3_770	>cin-miR-34-3p	-3.46601
>ENSCINT00000010824.3_770	>cin-miR-4207-3p	-3.33236
>ENSCINT00000010824.3_773	>cin-miR-96-5p	-7.12988
>ENSCINT00000010824.3_773	>cin-miR-4057-3p	-4.70632
>ENSCINT00000010824.3_775	>cin-miR-4000g-3p	-8.58656
>ENSCINT00000010824.3_777	>cin-miR-4077a-5p	-6.85567
>ENSCINT00000010824.3_777	>cin-miR-4077c-5p	-6.65366
>ENSCINT00000010824.3_778	>cin-miR-4002-3p	-3.41511
>ENSCINT00000010824.3_779	>cin-miR-182-3p	-3.14872
>ENSCINT00000010824.3_78	>cin-miR-4145-3p	-6.30453
>ENSCINT00000010824.3_78	>cin-miR-4090-3p	-5.15619
>ENSCINT00000010824.3_780	>cin-miR-4029-3p	-8.30513
>ENSCINT00000010824.3_780	>cin-miR-4030-3p	-5.08557
>ENSCINT00000010824.3_781	>cin-miR-5607-3p	-11.2215
>ENSCINT00000010824.3_781	>cin-miR-4131-5p	-10.326
>ENSCINT00000010824.3_781	>cin-miR-4065-5p	-5.63947
>ENSCINT00000010824.3_782	>cin-miR-4043-3p	-7.22384
>ENSCINT00000010824.3_784	>cin-miR-4043-3p	-8.58454
>ENSCINT00000010824.3_788	>cin-miR-5607-5p	-4.51325
>ENSCINT00000010824.3_79	>cin-miR-4032-3p	-3.30442
>ENSCINT00000010824.3_792	>cin-miR-4101-3p	-6.24033
>ENSCINT00000010824.3_792	>cin-miR-4150-5p	-3.77442
>ENSCINT00000010824.3_792	>cin-miR-196-5p	-3.48475
>ENSCINT00000010824.3_792	>cin-miR-4194-3p	-3.39937
>ENSCINT00000010824.3_793	>cin-miR-4201-5p	-3.43354
>ENSCINT00000010824.3_796	>cin-miR-4165-3p	-7.23385
>ENSCINT00000010824.3_796	>cin-miR-4149-5p	-5.00501
>ENSCINT00000010824.3_797	>cin-miR-5596b-3p	-3.65476
>ENSCINT00000010824.3_80	>cin-miR-4006a-1-3p	-6.07566
>ENSCINT00000010824.3_805	>cin-miR-4027-3p	-5.98196
>ENSCINT00000010824.3_805	>cin-miR-4019-3p	-4.01311
>ENSCINT00000010824.3_806	>cin-miR-4094-3p	-6.36955
>ENSCINT00000010824.3_806	>cin-miR-4119-5p	-4.49582
>ENSCINT00000010824.3_807	>cin-miR-182-3p	-6.01561
>ENSCINT00000010824.3_808	>cin-miR-5600-3p	-5.9928
>ENSCINT00000010824.3_809	>cin-miR-4043-3p	-6.3801
>ENSCINT00000010824.3_809	>cin-miR-4003d-3p	-3.40758
>ENSCINT00000010824.3_812	>cin-miR-4011a-5p	-8.697
>ENSCINT00000010824.3_812	>cin-miR-141-3p	-4.23082
>ENSCINT00000010824.3_813	>cin-miR-4011b-5p	-5.34267
>ENSCINT00000010824.3_813	>cin-miR-4089-5p	-4.17367
>ENSCINT00000010824.3_813	>cin-miR-672	-3.35602
>ENSCINT00000010824.3_815	>cin-miR-4011b-5p	-4.69987
>ENSCINT00000010824.3_817	>cin-miR-5612-5p	-3.66871
>ENSCINT00000010824.3_82	>cin-miR-4006d-3p	-3.98235
>ENSCINT00000010824.3_823	>cin-miR-4084-3p	-4.81814
>ENSCINT00000010824.3_829	>cin-miR-4113-5p	-4.05201
>ENSCINT00000010824.3_829	>cin-miR-4152-5p	-3.36653
>ENSCINT00000010824.3_831	>cin-miR-4025-5p	-6.06084
>ENSCINT00000010824.3_833	>cin-miR-4218-5p	-5.75547
>ENSCINT00000010824.3_833	>cin-miR-4024-5p	-5.35114
>ENSCINT00000010824.3_833	>cin-miR-4214-5p	-4.37092
>ENSCINT00000010824.3_834	>cin-miR-4011a-5p	-5.10604
>ENSCINT00000010824.3_834	>cin-miR-4160-3p	-4.5642
>ENSCINT00000010824.3_838	>cin-miR-4121-3p	-5.93615
>ENSCINT00000010824.3_838	>cin-miR-4047-3p	-4.24805
>ENSCINT00000010824.3_838	>cin-miR-4120-5p	-3.16242
>ENSCINT00000010824.3_839	>cin-miR-4011b-5p	-3.05847
>ENSCINT00000010824.3_840	>cin-miR-4121-3p	-5.93485
>ENSCINT00000010824.3_840	>cin-miR-4047-3p	-4.25774
>ENSCINT00000010824.3_840	>cin-miR-4120-5p	-3.16186
>ENSCINT00000010824.3_840	>cin-miR-4193-5p	-3.01159
>ENSCINT00000010824.3_841	>cin-miR-4011b-5p	-4.79281
>ENSCINT00000010824.3_842	>cin-miR-4011b-5p	-4.77884
>ENSCINT00000010824.3_843	>cin-miR-4011b-5p	-5.18557
>ENSCINT00000010824.3_843	>cin-miR-672	-3.18258
>ENSCINT00000010824.3_844	>cin-miR-4182-5p	-5.61387
>ENSCINT00000010824.3_846	>cin-miR-4182-5p	-5.12109
>ENSCINT00000010824.3_849	>cin-miR-4192-3p	-3.14318
>ENSCINT00000010824.3_853	>cin-miR-4215-3p	-5.10258
>ENSCINT00000010824.3_856	>cin-miR-4211-5p	-3.12948
>ENSCINT00000010824.3_858	>cin-let-7d-5p	-6.45531
>ENSCINT00000010824.3_858	>cin-miR-4000h-3p	-3.62426
>ENSCINT00000010824.3_86	>cin-miR-5597-5p	-4.99667
>ENSCINT00000010824.3_86	>cin-miR-4115-3p	-3.38026
>ENSCINT00000010824.3_863	>cin-miR-4136-3p	-9.39703
>ENSCINT00000010824.3_863	>cin-miR-4067-3p	-4.36333
>ENSCINT00000010824.3_864	>cin-miR-4061-3p	-3.93976
>ENSCINT00000010824.3_865	>cin-miR-4091-5p	-4.8966
>ENSCINT00000010824.3_867	>cin-miR-4169-3p	-9.11889
>ENSCINT00000010824.3_868	>cin-miR-4167-5p	-11.024
>ENSCINT00000010824.3_871	>cin-miR-4000f-3p	-7.62225
>ENSCINT00000010824.3_872	>cin-miR-29-5p	-4.91508
>ENSCINT00000010824.3_872	>cin-miR-4098-5p	-4.1576
>ENSCINT00000010824.3_874	>cin-miR-4176-5p	-3.44732
>ENSCINT00000010824.3_877	>cin-miR-4000f-3p	-7.57232
>ENSCINT00000010824.3_878	>cin-miR-4204-3p	-6.02066
>ENSCINT00000010824.3_879	>cin-miR-4077a-5p	-7.47772
>ENSCINT00000010824.3_879	>cin-miR-4077c-5p	-7.2757
>ENSCINT00000010824.3_879	>cin-miR-4077b-5p	-3.21268
>ENSCINT00000010824.3_88	>cin-miR-4138-5p	-4.48648
>ENSCINT00000010824.3_886	>cin-miR-4001e-5p	-3.10618
>ENSCINT00000010824.3_887	>cin-miR-92e-5p	-6.42289
>ENSCINT00000010824.3_889	>cin-miR-4015-5p	-6.88389
>ENSCINT00000010824.3_889	>cin-miR-4003a-5p	-3.35384
>ENSCINT00000010824.3_891	>cin-miR-4215-3p	-5.82549
>ENSCINT00000010824.3_892	>cin-miR-4182-5p	-3.97993
>ENSCINT00000010824.3_893	>cin-miR-5607-5p	-7.0694
>ENSCINT00000010824.3_893	>cin-miR-4001e-3p	-3.99103
>ENSCINT00000010824.3_894	>cin-miR-4158-5p	-3.99303
>ENSCINT00000010824.3_896	>cin-miR-5612-5p	-3.45579
>ENSCINT00000010824.3_897	>cin-miR-4204-3p	-5.89002
>ENSCINT00000010824.3_898	>cin-let-7a-5p	-5.93768
>ENSCINT00000010824.3_899	>cin-miR-92c-5p	-5.3584
>ENSCINT00000010824.3_90	>cin-miR-4021-5p	-3.80946
>ENSCINT00000010824.3_900	>cin-miR-4030-3p	-3.42532
>ENSCINT00000010824.3_901	>cin-miR-4041-5p	-5.67854
>ENSCINT00000010824.3_901	>cin-miR-4114-5p	-5.08963
>ENSCINT00000010824.3_901	>cin-miR-4036-5p	-5.05226
>ENSCINT00000010824.3_903	>cin-miR-4112-3p	-7.9215
>ENSCINT00000010824.3_903	>cin-miR-3599-5p	-6.28862
>ENSCINT00000010824.3_903	>cin-miR-4132-3p	-5.2851
>ENSCINT00000010824.3_903	>cin-miR-4059-5p	-3.63927
>ENSCINT00000010824.3_904	>cin-miR-92d-5p	-3.53318
>ENSCINT00000010824.3_905	>cin-miR-125-3p	-7.50634
>ENSCINT00000010824.3_905	>cin-let-7e	-7.04249
>ENSCINT00000010824.3_906	>cin-miR-183-5p	-5.78903
>ENSCINT00000010824.3_907	>cin-miR-5610-5p	-3.80348
>ENSCINT00000010824.3_909	>cin-miR-5597-5p	-9.98434
>ENSCINT00000010824.3_909	>cin-miR-4115-3p	-6.8119
>ENSCINT00000010824.3_910	>cin-miR-4152-5p	-5.55116
>ENSCINT00000010824.3_910	>cin-miR-4113-5p	-4.70894
>ENSCINT00000010824.3_912	>cin-miR-5602-3p	-3.85918
>ENSCINT00000010824.3_914	>cin-miR-4011a-5p	-5.36101
>ENSCINT00000010824.3_915	>cin-miR-4214-5p	-7.84131
>ENSCINT00000010824.3_915	>cin-miR-4124-5p	-5.37435
>ENSCINT00000010824.3_915	>cin-miR-4024-5p	-4.21795
>ENSCINT00000010824.3_918	>cin-miR-4122-3p	-6.65598
>ENSCINT00000010824.3_918	>cin-miR-4080-3p	-5.43496
>ENSCINT00000010824.3_918	>cin-miR-4079-3p	-4.18817
>ENSCINT00000010824.3_919	>cin-miR-4009a-3p	-3.03996
>ENSCINT00000010824.3_92	>cin-miR-4165-3p	-8.13405
>ENSCINT00000010824.3_92	>cin-miR-4149-5p	-6.59651
>ENSCINT00000010824.3_920	>cin-miR-4009b-5p	-4.13501
>ENSCINT00000010824.3_927	>cin-miR-141-3p	-3.98196
>ENSCINT00000010824.3_927	>cin-miR-4011a-5p	-3.35253
>ENSCINT00000010824.3_928	>cin-miR-4138-5p	-6.19872
>ENSCINT00000010824.3_94	>cin-miR-5612-5p	-7.00493
>ENSCINT00000010824.3_94	>cin-miR-4190-5p	-3.80935
>ENSCINT00000010824.3_94	>cin-miR-4022-3p	-3.62679
>ENSCINT00000010824.3_95	>cin-miR-4119-3p	-3.19901
>ENSCINT00000010824.3_96	>cin-miR-4006f-3p	-7.80069
>ENSCINT00000010824.3_96	>cin-miR-5602-3p	-4.56391
>ENSCINT00000010824.3_97	>cin-miR-4011a-5p	-6.19787
>ENSCINT00000010824.3_97	>cin-miR-4160-3p	-4.77585
>ENSCINT00000010824.3_99	>cin-miR-4057-3p	-3.32047
>ENSCINT00000010824.3_99	>cin-miR-96-5p	-3.08773
>ENSCINT00000014304.3_101	>cin-miR-4212-3p	-6.30176
>ENSCINT00000014304.3_101	>cin-miR-4006c-3p	-6.28619
>ENSCINT00000014304.3_101	>cin-miR-4000g-3p	-5.27668
>ENSCINT00000014304.3_101	>cin-miR-4178b-5p	-3.68817
>ENSCINT00000014304.3_103	>cin-miR-5612-5p	-8.44318
>ENSCINT00000014304.3_103	>cin-miR-4190-5p	-4.45419
>ENSCINT00000014304.3_103	>cin-miR-4022-3p	-4.27157
>ENSCINT00000014304.3_104	>cin-miR-4000a-2-3p	-5.36664
>ENSCINT00000014304.3_104	>cin-miR-4000a-3p	-3.51285
>ENSCINT00000014304.3_105	>cin-miR-5612-5p	-5.80476
>ENSCINT00000014304.3_107	>cin-miR-4006f-3p	-3.42399
>ENSCINT00000014304.3_108	>cin-miR-5601-3p	-6.09435
>ENSCINT00000014304.3_108	>cin-miR-4009b-5p	-4.28626
>ENSCINT00000014304.3_108	>cin-miR-4099-3p	-3.99736
>ENSCINT00000014304.3_108	>cin-miR-5608-5p	-3.23983
>ENSCINT00000014304.3_108	>cin-miR-5603-5p	-3.01695
>ENSCINT00000014304.3_109	>cin-miR-4115-3p	-9.90293
>ENSCINT00000014304.3_109	>cin-miR-5597-5p	-5.88606
>ENSCINT00000014304.3_11	>cin-miR-4077b-5p	-3.35331
>ENSCINT00000014304.3_113	>cin-miR-4000g-3p	-7.78906
>ENSCINT00000014304.3_113	>cin-miR-4212-3p	-7.53438
>ENSCINT00000014304.3_113	>cin-miR-4006c-3p	-6.41045
>ENSCINT00000014304.3_113	>cin-miR-4000f-3p	-5.50575
>ENSCINT00000014304.3_115	>cin-miR-4000a-3p	-4.19897
>ENSCINT00000014304.3_115	>cin-miR-4000a-2-3p	-4.11782
>ENSCINT00000014304.3_117	>cin-miR-4055-3p	-5.72675
>ENSCINT00000014304.3_117	>cin-miR-4198-5p	-5.62804
>ENSCINT00000014304.3_118	>cin-miR-4025-5p	-3.90442
>ENSCINT00000014304.3_121	>cin-miR-4088-5p	-5.82514
>ENSCINT00000014304.3_122	>cin-miR-4001h-3p	-7.21479
>ENSCINT00000014304.3_122	>cin-miR-4001f-3p	-3.45226
>ENSCINT00000014304.3_123	>cin-miR-4093-3p	-5.56098
>ENSCINT00000014304.3_126	>cin-miR-1502b-3p	-3.81467
>ENSCINT00000014304.3_130	>cin-miR-4042-3p	-4.7093
>ENSCINT00000014304.3_131	>cin-miR-4127-3p	-8.14873
>ENSCINT00000014304.3_134	>cin-miR-4000a-3p	-3.47092
>ENSCINT00000014304.3_134	>cin-miR-4000a-2-3p	-3.38976
>ENSCINT00000014304.3_136	>cin-miR-4036-3p	-7.94103
>ENSCINT00000014304.3_141	>cin-miR-4179b-3p	-7.77987
>ENSCINT00000014304.3_141	>cin-miR-126-3p	-4.25934
>ENSCINT00000014304.3_143	>cin-miR-4177-3p	-5.05548
>ENSCINT00000014304.3_143	>cin-miR-4166-5p	-4.88271
>ENSCINT00000014304.3_147	>cin-miR-4024-5p	-8.95351
>ENSCINT00000014304.3_147	>cin-miR-4214-5p	-3.16217
>ENSCINT00000014304.3_149	>cin-miR-4024-5p	-9.18945
>ENSCINT00000014304.3_149	>cin-miR-4214-5p	-3.15329
>ENSCINT00000014304.3_153	>cin-miR-4046-5p	-6.71801
>ENSCINT00000014304.3_157	>cin-miR-4003a-5p	-4.17494
>ENSCINT00000014304.3_16	>cin-miR-5612-5p	-12.1866
>ENSCINT00000014304.3_162	>cin-miR-4177-3p	-5.3013
>ENSCINT00000014304.3_163	>cin-miR-4177-3p	-5.33302
>ENSCINT00000014304.3_165	>cin-miR-4122-3p	-3.98198
>ENSCINT00000014304.3_165	>cin-miR-4080-3p	-3.17071
>ENSCINT00000014304.3_170	>cin-miR-4214-5p	-4.36571
>ENSCINT00000014304.3_171	>cin-miR-4006c-5p	-4.79642
>ENSCINT00000014304.3_171	>cin-miR-4054-5p	-4.0513
>ENSCINT00000014304.3_179	>cin-miR-4053-3p	-3.2746
>ENSCINT00000014304.3_180	>cin-miR-4018b-5p	-5.80343
>ENSCINT00000014304.3_181	>cin-miR-4070-5p	-6.3936
>ENSCINT00000014304.3_181	>cin-miR-4066-5p	-3.67834
>ENSCINT00000014304.3_181	>cin-miR-4000h-5p	-3.46571
>ENSCINT00000014304.3_186	>cin-miR-4009b-5p	-5.93337
>ENSCINT00000014304.3_19	>cin-miR-5603-5p	-5.8816
>ENSCINT00000014304.3_19	>cin-miR-5601-3p	-3.77113
>ENSCINT00000014304.3_190	>cin-miR-5597-5p	-4.90054
>ENSCINT00000014304.3_191	>cin-miR-4179b-3p	-3.20075
>ENSCINT00000014304.3_193	>cin-miR-4001c-3p	-5.7153
>ENSCINT00000014304.3_193	>cin-miR-124-3p	-3.17597
>ENSCINT00000014304.3_194	>cin-miR-4097-3p	-5.7296
>ENSCINT00000014304.3_194	>cin-miR-375-5p	-5.22951
>ENSCINT00000014304.3_197	>cin-miR-4013b-5p	-3.38083
>ENSCINT00000014304.3_198	>cin-miR-141-3p	-3.10605
>ENSCINT00000014304.3_203	>cin-miR-4097-5p	-4.08544
>ENSCINT00000014304.3_204	>cin-miR-4070-5p	-7.53534
>ENSCINT00000014304.3_205	>cin-miR-4009b-5p	-5.77698
>ENSCINT00000014304.3_205	>cin-miR-5603-5p	-4.94163
>ENSCINT00000014304.3_209	>cin-miR-4043-3p	-4.83173
>ENSCINT00000014304.3_210	>cin-miR-4219-5p	-11.1521
>ENSCINT00000014304.3_210	>cin-miR-4097-5p	-4.49616
>ENSCINT00000014304.3_210	>cin-miR-4151-5p	-3.22927
>ENSCINT00000014304.3_213	>cin-miR-5597-5p	-4.38309
>ENSCINT00000014304.3_216	>cin-miR-4124-5p	-3.28987
>ENSCINT00000014304.3_218	>cin-miR-219-5p	-3.89161
>ENSCINT00000014304.3_225	>cin-miR-4097-3p	-4.31374
>ENSCINT00000014304.3_227	>cin-miR-4005a-5p	-8.71105
>ENSCINT00000014304.3_228	>cin-miR-4182-3p	-4.12342
>ENSCINT00000014304.3_230	>cin-miR-196-3p	-6.14663
>ENSCINT00000014304.3_231	>cin-miR-4003a-5p	-4.12473
>ENSCINT00000014304.3_232	>cin-miR-4066-3p	-4.9881
>ENSCINT00000014304.3_233	>cin-miR-4027-3p	-4.96068
>ENSCINT00000014304.3_240	>cin-let-7d-5p	-11.844
>ENSCINT00000014304.3_243	>cin-let-7e	-12.0801
>ENSCINT00000014304.3_243	>cin-miR-4139-3p	-6.3309
>ENSCINT00000014304.3_243	>cin-miR-125-3p	-5.87722
>ENSCINT00000014304.3_243	>cin-let-7c	-3.89113
>ENSCINT00000014304.3_246	>cin-miR-5607-3p	-5.38541
>ENSCINT00000014304.3_247	>cin-miR-4115-3p	-9.07339
>ENSCINT00000014304.3_247	>cin-miR-5597-5p	-6.06557
>ENSCINT00000014304.3_247	>cin-miR-4173-3p	-5.84283
>ENSCINT00000014304.3_250	>cin-miR-4018b-5p	-4.02823
>ENSCINT00000014304.3_251	>cin-miR-15-5p	-4.0865
>ENSCINT00000014304.3_254	>cin-miR-135-3p	-3.98691
>ENSCINT00000014304.3_256	>cin-miR-4002-3p	-5.76913
>ENSCINT00000014304.3_256	>cin-miR-4000a-3p	-4.54929
>ENSCINT00000014304.3_256	>cin-miR-4000a-2-3p	-4.50571
>ENSCINT00000014304.3_258	>cin-miR-5600-3p	-3.27911
>ENSCINT00000014304.3_259	>cin-miR-4056-3p	-6.74681
>ENSCINT00000014304.3_261	>cin-miR-4003d-3p	-5.3141
>ENSCINT00000014304.3_263	>cin-miR-4056-3p	-6.29838
>ENSCINT00000014304.3_264	>cin-miR-183-5p	-7.00591
>ENSCINT00000014304.3_265	>cin-miR-4003d-3p	-5.3262
>ENSCINT00000014304.3_267	>cin-miR-4003b-3p	-3.61885
>ENSCINT00000014304.3_269	>cin-miR-5597-5p	-5.31717
>ENSCINT00000014304.3_269	>cin-miR-4173-3p	-5.28596
>ENSCINT00000014304.3_27	>cin-miR-96-3p	-5.61812
>ENSCINT00000014304.3_270	>cin-miR-4003d-3p	-5.2529
>ENSCINT00000014304.3_270	>cin-miR-4003a-3p	-3.79534
>ENSCINT00000014304.3_272	>cin-miR-4001c-5p	-3.69012
>ENSCINT00000014304.3_272	>cin-miR-4001i-5p	-3.43598
>ENSCINT00000014304.3_272	>cin-miR-1502a-5p	-3.06222
>ENSCINT00000014304.3_278	>cin-miR-4108-5p	-9.15591
>ENSCINT00000014304.3_28	>cin-miR-4026-3p	-6.53101
>ENSCINT00000014304.3_28	>cin-miR-4001b-1-3p	-5.60032
>ENSCINT00000014304.3_280	>cin-miR-126-3p	-6.62728
>ENSCINT00000014304.3_281	>cin-miR-4125-5p	-8.37946
>ENSCINT00000014304.3_281	>cin-miR-4200-5p	-6.87352
>ENSCINT00000014304.3_281	>cin-miR-155	-3.82107
>ENSCINT00000014304.3_282	>cin-miR-1502d-5p	-6.60455
>ENSCINT00000014304.3_283	>cin-miR-4011a-5p	-6.05351
>ENSCINT00000014304.3_287	>cin-miR-4121-3p	-10.023
>ENSCINT00000014304.3_287	>cin-miR-4047-3p	-4.67832
>ENSCINT00000014304.3_287	>cin-miR-4193-5p	-4.43763
>ENSCINT00000014304.3_289	>cin-miR-4194-3p	-5.87748
>ENSCINT00000014304.3_289	>cin-miR-4150-5p	-5.65794
>ENSCINT00000014304.3_289	>cin-miR-4101-3p	-4.28938
>ENSCINT00000014304.3_290	>cin-miR-4131-3p	-7.63042
>ENSCINT00000014304.3_290	>cin-miR-4133-3p	-4.52414
>ENSCINT00000014304.3_291	>cin-miR-4006b-3p	-4.91554
>ENSCINT00000014304.3_291	>cin-miR-4020a-5p	-3.4281
>ENSCINT00000014304.3_293	>cin-miR-4123-5p	-11.0877
>ENSCINT00000014304.3_294	>cin-miR-1497-5p	-7.16583
>ENSCINT00000014304.3_294	>cin-miR-7-3p	-3.73292
>ENSCINT00000014304.3_295	>cin-miR-4083-3p	-7.69367
>ENSCINT00000014304.3_295	>cin-miR-4065-5p	-5.90448
>ENSCINT00000014304.3_295	>cin-miR-5607-3p	-4.74754
>ENSCINT00000014304.3_296	>cin-miR-4073-5p	-7.33503
>ENSCINT00000014304.3_296	>cin-miR-4026-5p	-3.59122
>ENSCINT00000014304.3_298	>cin-miR-4060-5p	-7.99273
>ENSCINT00000014304.3_298	>cin-miR-4085-3p	-6.21453
>ENSCINT00000014304.3_300	>cin-miR-4006a-2-3p	-5.62138
>ENSCINT00000014304.3_300	>cin-miR-4102-5p	-5.122
>ENSCINT00000014304.3_301	>cin-miR-4149-5p	-3.0973
>ENSCINT00000014304.3_302	>cin-miR-4142-5p	-3.50358
>ENSCINT00000014304.3_303	>cin-miR-4144-3p	-4.72179
>ENSCINT00000014304.3_303	>cin-miR-4009b-5p	-4.58
>ENSCINT00000014304.3_303	>cin-miR-5608-5p	-4.57496
>ENSCINT00000014304.3_303	>cin-miR-5601-3p	-3.3975
>ENSCINT00000014304.3_305	>cin-miR-4185-5p	-4.64614
>ENSCINT00000014304.3_305	>cin-miR-5599-3p	-3.22915
>ENSCINT00000014304.3_306	>cin-miR-4009b-5p	-5.11468
>ENSCINT00000014304.3_306	>cin-miR-4144-3p	-3.88801
>ENSCINT00000014304.3_306	>cin-miR-5603-5p	-3.85011
>ENSCINT00000014304.3_306	>cin-miR-5608-5p	-3.49817
>ENSCINT00000014304.3_306	>cin-miR-5601-3p	-3.32592
>ENSCINT00000014304.3_307	>cin-miR-5597-5p	-5.32829
>ENSCINT00000014304.3_31	>cin-miR-4043-3p	-8.11366
>ENSCINT00000014304.3_31	>cin-miR-4020b-3p	-5.16855
>ENSCINT00000014304.3_310	>cin-miR-5597-5p	-5.89934
>ENSCINT00000014304.3_312	>cin-miR-4185-5p	-4.55135
>ENSCINT00000014304.3_313	>cin-miR-4215-3p	-3.74984
>ENSCINT00000014304.3_314	>cin-miR-4125-5p	-3.954
>ENSCINT00000014304.3_314	>cin-miR-4200-5p	-3.8408
>ENSCINT00000014304.3_319	>cin-miR-4001e-5p	-3.74768
>ENSCINT00000014304.3_319	>cin-miR-4001g-3p	-3.74163
>ENSCINT00000014304.3_321	>cin-miR-4162-5p	-6.55161
>ENSCINT00000014304.3_321	>cin-miR-4084-5p	-5.98559
>ENSCINT00000014304.3_321	>cin-miR-4151-3p	-5.89466
>ENSCINT00000014304.3_321	>cin-miR-4102-3p	-4.35075
>ENSCINT00000014304.3_323	>cin-miR-4049-3p	-3.21609
>ENSCINT00000014304.3_324	>cin-miR-4019-3p	-3.67391
>ENSCINT00000014304.3_325	>cin-miR-4144-3p	-4.91276
>ENSCINT00000014304.3_325	>cin-miR-5608-5p	-4.75496
>ENSCINT00000014304.3_325	>cin-miR-5603-5p	-3.2556
>ENSCINT00000014304.3_326	>cin-miR-4080-3p	-7.91575
>ENSCINT00000014304.3_326	>cin-miR-4122-3p	-4.78774
>ENSCINT00000014304.3_327	>cin-miR-4204-5p	-6.16958
>ENSCINT00000014304.3_328	>cin-miR-4198-5p	-6.6703
>ENSCINT00000014304.3_331	>cin-miR-4072-5p	-4.57485
>ENSCINT00000014304.3_332	>cin-miR-4173-5p	-3.02239
>ENSCINT00000014304.3_333	>cin-miR-4051-5p	-3.41511
>ENSCINT00000014304.3_334	>cin-miR-4133-3p	-6.50093
>ENSCINT00000014304.3_334	>cin-miR-4131-3p	-5.35747
>ENSCINT00000014304.3_335	>cin-miR-4132-3p	-4.45404
>ENSCINT00000014304.3_335	>cin-miR-200-5p	-3.05071
>ENSCINT00000014304.3_337	>cin-miR-4063-5p	-8.02602
>ENSCINT00000014304.3_337	>cin-miR-4085-3p	-6.20525
>ENSCINT00000014304.3_338	>cin-miR-4045-3p	-9.37583
>ENSCINT00000014304.3_338	>cin-miR-4032-3p	-8.70257
>ENSCINT00000014304.3_338	>cin-miR-4143-5p	-5.84729
>ENSCINT00000014304.3_339	>cin-miR-4028-3p	-4.7965
>ENSCINT00000014304.3_34	>cin-miR-4055-3p	-9.05436
>ENSCINT00000014304.3_34	>cin-miR-4198-5p	-6.87786
>ENSCINT00000014304.3_344	>cin-miR-4002-3p	-8.16684
>ENSCINT00000014304.3_345	>cin-miR-4207-3p	-7.7304
>ENSCINT00000014304.3_345	>cin-miR-4026-3p	-3.88887
>ENSCINT00000014304.3_347	>cin-miR-4065-5p	-9.41913
>ENSCINT00000014304.3_347	>cin-miR-4131-5p	-4.36775
>ENSCINT00000014304.3_348	>cin-miR-4001b-5p	-8.56564
>ENSCINT00000014304.3_348	>cin-miR-4001a-5p	-3.70041
>ENSCINT00000014304.3_348	>cin-miR-4001h-5p	-3.39556
>ENSCINT00000014304.3_349	>cin-miR-4146-3p	-5.18471
>ENSCINT00000014304.3_349	>cin-miR-4174-3p	-3.79525
>ENSCINT00000014304.3_35	>cin-miR-4010-3p	-4.20442
>ENSCINT00000014304.3_351	>cin-miR-181	-4.46831
>ENSCINT00000014304.3_352	>cin-miR-92b-5p	-5.52651
>ENSCINT00000014304.3_354	>cin-miR-4013b-5p	-3.64669
>ENSCINT00000014304.3_355	>cin-miR-4011a-5p	-7.70952
>ENSCINT00000014304.3_356	>cin-miR-4084-3p	-3.2633
>ENSCINT00000014304.3_357	>cin-miR-4127-3p	-3.40791
>ENSCINT00000014304.3_357	>cin-miR-4110-5p	-3.3003
>ENSCINT00000014304.3_362	>cin-miR-3599-3p	-3.63766
>ENSCINT00000014304.3_364	>cin-miR-4006a-2-3p	-5.34653
>ENSCINT00000014304.3_364	>cin-miR-4102-5p	-3.63808
>ENSCINT00000014304.3_367	>cin-miR-4006a-5p	-7.21527
>ENSCINT00000014304.3_367	>cin-miR-4006b-5p	-6.84714
>ENSCINT00000014304.3_367	>cin-miR-4006e-5p	-3.53601
>ENSCINT00000014304.3_367	>cin-miR-4006d-5p	-3.40691
>ENSCINT00000014304.3_367	>cin-miR-4006f-5p	-3.37011
>ENSCINT00000014304.3_368	>cin-miR-4111-3p	-5.37269
>ENSCINT00000014304.3_373	>cin-miR-4023-3p	-3.40398
>ENSCINT00000014304.3_374	>cin-miR-4132-3p	-6.33497
>ENSCINT00000014304.3_377	>cin-miR-5612-5p	-10.9574
>ENSCINT00000014304.3_378	>cin-miR-4000a-3p	-9.04211
>ENSCINT00000014304.3_378	>cin-miR-4002-3p	-7.52261
>ENSCINT00000014304.3_378	>cin-miR-4000a-2-3p	-6.46095
>ENSCINT00000014304.3_379	>cin-miR-4148-5p	-10.6864
>ENSCINT00000014304.3_379	>cin-miR-4001g-3p	-4.9342
>ENSCINT00000014304.3_379	>cin-miR-4001d-5p	-3.01175
>ENSCINT00000014304.3_380	>cin-miR-141-3p	-4.13324
>ENSCINT00000014304.3_382	>cin-miR-1-5p	-4.3168
>ENSCINT00000014304.3_386	>cin-miR-4079-3p	-3.56797
>ENSCINT00000014304.3_386	>cin-miR-4122-3p	-3.55018
>ENSCINT00000014304.3_388	>cin-miR-4043-3p	-4.34474
>ENSCINT00000014304.3_389	>cin-miR-5597-5p	-13.0533
>ENSCINT00000014304.3_39	>cin-miR-4036-3p	-5.64453
>ENSCINT00000014304.3_392	>cin-miR-5597-5p	-15.2293
>ENSCINT00000014304.3_394	>cin-miR-5599-3p	-4.90085
>ENSCINT00000014304.3_394	>cin-miR-4175-3p	-3.80155
>ENSCINT00000014304.3_395	>cin-miR-4071-3p	-7.60832
>ENSCINT00000014304.3_395	>cin-miR-4163-5p	-3.82023
>ENSCINT00000014304.3_395	>cin-miR-5602-5p	-3.53616
>ENSCINT00000014304.3_396	>cin-miR-133-5p	-7.22762
>ENSCINT00000014304.3_401	>cin-miR-4011a-5p	-5.37077
>ENSCINT00000014304.3_404	>cin-miR-4073-3p	-6.51757
>ENSCINT00000014304.3_404	>cin-miR-4005c-5p	-5.67161
>ENSCINT00000014304.3_405	>cin-let-7c	-3.18068
>ENSCINT00000014304.3_406	>cin-miR-4162-5p	-5.03424
>ENSCINT00000014304.3_406	>cin-miR-4089-5p	-4.97821
>ENSCINT00000014304.3_406	>cin-miR-4011b-5p	-4.96448
>ENSCINT00000014304.3_407	>cin-miR-4132-5p	-5.93182
>ENSCINT00000014304.3_410	>cin-miR-1-3p	-4.76985
>ENSCINT00000014304.3_412	>cin-miR-4036-3p	-4.72839
>ENSCINT00000014304.3_414	>cin-miR-4116-5p	-8.84399
>ENSCINT00000014304.3_414	>cin-miR-4121-3p	-6.21929
>ENSCINT00000014304.3_414	>cin-miR-4047-3p	-5.87272
>ENSCINT00000014304.3_42	>cin-miR-4085-3p	-8.13399
>ENSCINT00000014304.3_421	>cin-miR-4030-3p	-5.12157
>ENSCINT00000014304.3_426	>cin-miR-4165-3p	-4.21845
>ENSCINT00000014304.3_43	>cin-miR-4011a-5p	-4.86543
>ENSCINT00000014304.3_437	>cin-miR-4000a-3p	-3.65792
>ENSCINT00000014304.3_437	>cin-miR-4000a-2-3p	-3.57442
>ENSCINT00000014304.3_44	>cin-miR-4032-3p	-6.59039
>ENSCINT00000014304.3_44	>cin-miR-4143-5p	-4.15945
>ENSCINT00000014304.3_44	>cin-miR-3598-3p	-3.62277
>ENSCINT00000014304.3_443	>cin-miR-4087-5p	-5.4739
>ENSCINT00000014304.3_443	>cin-miR-4007-5p	-3.13296
>ENSCINT00000014304.3_445	>cin-miR-4144-5p	-4.53941
>ENSCINT00000014304.3_447	>cin-miR-4018b-5p	-7.44146
>ENSCINT00000014304.3_449	>cin-miR-4117-5p	-7.99921
>ENSCINT00000014304.3_45	>cin-let-7d-5p	-9.44437
>ENSCINT00000014304.3_45	>cin-miR-4000h-3p	-6.30286
>ENSCINT00000014304.3_450	>cin-miR-4162-3p	-4.20479
>ENSCINT00000014304.3_450	>cin-miR-124-3p	-3.36697
>ENSCINT00000014304.3_452	>cin-miR-4122-3p	-3.22368
>ENSCINT00000014304.3_453	>cin-miR-4018b-5p	-10.8889
>ENSCINT00000014304.3_454	>cin-miR-4191-5p	-5.00435
>ENSCINT00000014304.3_455	>cin-miR-4011a-5p	-7.97445
>ENSCINT00000014304.3_458	>cin-miR-5597-5p	-6.0238
>ENSCINT00000014304.3_459	>cin-miR-5602-5p	-4.30328
>ENSCINT00000014304.3_46	>cin-miR-4084-5p	-9.08265
>ENSCINT00000014304.3_46	>cin-miR-4162-5p	-8.47426
>ENSCINT00000014304.3_46	>cin-miR-672	-6.62207
>ENSCINT00000014304.3_46	>cin-miR-4151-3p	-4.42872
>ENSCINT00000014304.3_46	>cin-miR-4011b-5p	-4.045
>ENSCINT00000014304.3_460	>cin-miR-5597-5p	-6.70594
>ENSCINT00000014304.3_462	>cin-miR-4016	-9.916
>ENSCINT00000014304.3_466	>cin-miR-219-5p	-4.68735
>ENSCINT00000014304.3_466	>cin-miR-4099-5p	-3.89098
>ENSCINT00000014304.3_469	>cin-miR-92c-5p	-8.65194
>ENSCINT00000014304.3_471	>cin-miR-4085-3p	-12.2454
>ENSCINT00000014304.3_471	>cin-miR-4063-5p	-6.0171
>ENSCINT00000014304.3_472	>cin-miR-4143-5p	-8.2443
>ENSCINT00000014304.3_474	>cin-miR-5596b-3p	-5.51472
>ENSCINT00000014304.3_474	>cin-miR-5605-3p	-3.68694
>ENSCINT00000014304.3_474	>cin-miR-4105-5p	-3.55692
>ENSCINT00000014304.3_475	>cin-miR-4029-5p	-6.83837
>ENSCINT00000014304.3_475	>cin-miR-4189-5p	-4.96945
>ENSCINT00000014304.3_476	>cin-miR-155	-5.39088
>ENSCINT00000014304.3_478	>cin-miR-4085-3p	-8.66432
>ENSCINT00000014304.3_478	>cin-miR-4063-5p	-5.96952
>ENSCINT00000014304.3_48	>cin-miR-4126-5p	-4.35149
>ENSCINT00000014304.3_480	>cin-miR-4023-3p	-7.3326
>ENSCINT00000014304.3_480	>cin-miR-4011b-3p	-3.48122
>ENSCINT00000014304.3_482	>cin-miR-5596b-3p	-4.66492
>ENSCINT00000014304.3_482	>cin-miR-5605-3p	-3.02595
>ENSCINT00000014304.3_483	>cin-miR-4144-3p	-5.69438
>ENSCINT00000014304.3_484	>cin-miR-4119-3p	-3.82768
>ENSCINT00000014304.3_486	>cin-miR-4023-3p	-7.29791
>ENSCINT00000014304.3_486	>cin-miR-126-5p	-3.36382
>ENSCINT00000014304.3_489	>cin-miR-4119-3p	-3.70755
>ENSCINT00000014304.3_490	>cin-miR-15-5p	-3.0807
>ENSCINT00000014304.3_491	>cin-miR-4011a-5p	-7.43824
>ENSCINT00000014304.3_491	>cin-miR-141-3p	-3.45176
>ENSCINT00000014304.3_492	>cin-miR-4023-3p	-5.1006
>ENSCINT00000014304.3_492	>cin-miR-126-5p	-5.08533
>ENSCINT00000014304.3_492	>cin-miR-4011b-3p	-4.52363
>ENSCINT00000014304.3_494	>cin-miR-4179a-3p	-6.91633
>ENSCINT00000014304.3_495	>cin-miR-4000a-2-3p	-6.95337
>ENSCINT00000014304.3_495	>cin-miR-4002-3p	-3.98369
>ENSCINT00000014304.3_495	>cin-miR-4000a-3p	-3.14484
>ENSCINT00000014304.3_496	>cin-miR-4001b-1-3p	-6.93072
>ENSCINT00000014304.3_499	>cin-let-7b-5p	-4.65508
>ENSCINT00000014304.3_50	>cin-miR-4032-3p	-7.19301
>ENSCINT00000014304.3_50	>cin-miR-200-3p	-6.20815
>ENSCINT00000014304.3_500	>cin-miR-4061-5p	-4.7174
>ENSCINT00000014304.3_501	>cin-miR-4020b-5p	-8.19264
>ENSCINT00000014304.3_501	>cin-miR-3575-3p	-3.44194
>ENSCINT00000014304.3_505	>cin-miR-4039-3p	-3.4095
>ENSCINT00000014304.3_506	>cin-miR-4018a-3p	-3.39442
>ENSCINT00000014304.3_506	>cin-miR-5609-5p	-3.11818
>ENSCINT00000014304.3_507	>cin-miR-4202-5p	-3.0076
>ENSCINT00000014304.3_508	>cin-miR-4053-5p	-9.87961
>ENSCINT00000014304.3_508	>cin-let-7a-1-3p	-6.65156
>ENSCINT00000014304.3_51	>cin-miR-4038-3p	-6.02652
>ENSCINT00000014304.3_51	>cin-miR-4080-5p	-5.6787
>ENSCINT00000014304.3_512	>cin-miR-4090-3p	-10.876
>ENSCINT00000014304.3_513	>cin-miR-4102-5p	-5.24336
>ENSCINT00000014304.3_513	>cin-miR-4006a-2-3p	-4.73214
>ENSCINT00000014304.3_514	>cin-let-7d-5p	-8.54111
>ENSCINT00000014304.3_516	>cin-miR-4058-5p	-7.99454
>ENSCINT00000014304.3_518	>cin-miR-5605-3p	-7.83364
>ENSCINT00000014304.3_518	>cin-miR-5596b-3p	-6.46688
>ENSCINT00000014304.3_519	>cin-miR-96-3p	-5.40977
>ENSCINT00000014304.3_521	>cin-miR-4074-5p	-6.09646
>ENSCINT00000014304.3_521	>cin-miR-367-3p	-6.06318
>ENSCINT00000014304.3_521	>cin-miR-4205-5p	-3.18328
>ENSCINT00000014304.3_523	>cin-miR-5603-3p	-11.2842
>ENSCINT00000014304.3_524	>cin-miR-4021-5p	-5.23276
>ENSCINT00000014304.3_526	>cin-miR-4057-5p	-3.04686
>ENSCINT00000014304.3_529	>cin-miR-4019-5p	-5.60474
>ENSCINT00000014304.3_529	>cin-miR-4001b-5p	-4.9692
>ENSCINT00000014304.3_529	>cin-miR-4001a-5p	-4.66438
>ENSCINT00000014304.3_529	>cin-miR-4001h-5p	-3.37572
>ENSCINT00000014304.3_53	>cin-miR-4084-5p	-5.61969
>ENSCINT00000014304.3_53	>cin-miR-4151-3p	-4.70633
>ENSCINT00000014304.3_53	>cin-miR-672	-3.82913
>ENSCINT00000014304.3_53	>cin-miR-4011b-5p	-3.34196
>ENSCINT00000014304.3_530	>cin-miR-4179a-3p	-4.88039
>ENSCINT00000014304.3_531	>cin-miR-199-3p	-11.1552
>ENSCINT00000014304.3_531	>cin-miR-4170-5p	-10.3593
>ENSCINT00000014304.3_531	>cin-miR-4195-3p	-5.30229
>ENSCINT00000014304.3_532	>cin-miR-4119-3p	-6.57553
>ENSCINT00000014304.3_533	>cin-miR-182-3p	-5.00197
>ENSCINT00000014304.3_535	>cin-miR-4051-5p	-5.21133
>ENSCINT00000014304.3_535	>cin-miR-4181-3p	-4.56577
>ENSCINT00000014304.3_535	>cin-miR-4003b-3p	-4.12086
>ENSCINT00000014304.3_536	>cin-miR-96-5p	-7.89153
>ENSCINT00000014304.3_536	>cin-miR-15-5p	-6.72851
>ENSCINT00000014304.3_538	>cin-miR-4011a-5p	-7.28468
>ENSCINT00000014304.3_538	>cin-miR-141-3p	-3.53026
>ENSCINT00000014304.3_539	>cin-miR-4054-5p	-3.51742
>ENSCINT00000014304.3_54	>cin-miR-4000c-3p	-3.34422
>ENSCINT00000014304.3_540	>cin-miR-4056-3p	-6.34004
>ENSCINT00000014304.3_544	>cin-miR-1497-3p	-7.7851
>ENSCINT00000014304.3_544	>cin-miR-4183-5p	-5.45656
>ENSCINT00000014304.3_550	>cin-miR-4116-5p	-11.8688
>ENSCINT00000014304.3_550	>cin-miR-4121-3p	-5.42593
>ENSCINT00000014304.3_550	>cin-miR-4047-3p	-5.32995
>ENSCINT00000014304.3_550	>cin-miR-4193-5p	-3.19341
>ENSCINT00000014304.3_551	>cin-let-7b-5p	-7.82265
>ENSCINT00000014304.3_551	>cin-miR-4040-5p	-4.39195
>ENSCINT00000014304.3_552	>cin-miR-4020b-5p	-11.1218
>ENSCINT00000014304.3_552	>cin-miR-3575-3p	-5.94317
>ENSCINT00000014304.3_555	>cin-let-7a-5p	-7.34309
>ENSCINT00000014304.3_558	>cin-miR-135-3p	-4.03421
>ENSCINT00000014304.3_560	>cin-miR-4077d-5p	-8.25341
>ENSCINT00000014304.3_563	>cin-miR-5598-5p	-5.85305
>ENSCINT00000014304.3_563	>cin-miR-196-3p	-3.25398
>ENSCINT00000014304.3_564	>cin-miR-4003b-3p	-6.22067
>ENSCINT00000014304.3_564	>cin-miR-4051-5p	-4.29896
>ENSCINT00000014304.3_565	>cin-let-7a-5p	-10.1235
>ENSCINT00000014304.3_566	>cin-miR-92c-5p	-6.52625
>ENSCINT00000014304.3_567	>cin-miR-4030-3p	-5.08618
>ENSCINT00000014304.3_568	>cin-miR-135-3p	-5.09958
>ENSCINT00000014304.3_569	>cin-miR-4182-5p	-11.1638
>ENSCINT00000014304.3_57	>cin-miR-4141-5p	-10.0378
>ENSCINT00000014304.3_57	>cin-miR-4043-5p	-7.33494
>ENSCINT00000014304.3_57	>cin-miR-4187-5p	-6.19999
>ENSCINT00000014304.3_570	>cin-miR-4059-5p	-6.44897
>ENSCINT00000014304.3_570	>cin-miR-4132-3p	-6.03534
>ENSCINT00000014304.3_570	>cin-miR-4112-3p	-5.44718
>ENSCINT00000014304.3_570	>cin-miR-200-5p	-3.75205
>ENSCINT00000014304.3_572	>cin-miR-4182-5p	-11.1421
>ENSCINT00000014304.3_574	>cin-miR-4002-3p	-5.44864
>ENSCINT00000014304.3_575	>cin-miR-4207-3p	-5.85687
>ENSCINT00000014304.3_575	>cin-miR-4140-3p	-4.97504
>ENSCINT00000014304.3_575	>cin-miR-4001b-1-3p	-4.53057
>ENSCINT00000014304.3_576	>cin-miR-4131-5p	-6.98994
>ENSCINT00000014304.3_578	>cin-miR-4003d-3p	-8.11692
>ENSCINT00000014304.3_580	>cin-let-7e	-10.1929
>ENSCINT00000014304.3_580	>cin-let-7c	-8.15095
>ENSCINT00000014304.3_581	>cin-let-7a-5p	-11.5441
>ENSCINT00000014304.3_582	>cin-miR-4138-5p	-9.38362
>ENSCINT00000014304.3_585	>cin-miR-4162-3p	-7.11096
>ENSCINT00000014304.3_585	>cin-miR-124-3p	-6.0006
>ENSCINT00000014304.3_588	>cin-miR-4131-5p	-6.94511
>ENSCINT00000014304.3_589	>cin-miR-4003d-3p	-8.16435
>ENSCINT00000014304.3_59	>cin-miR-5609-5p	-9.91767
>ENSCINT00000014304.3_590	>cin-miR-4119-3p	-12.4342
>ENSCINT00000014304.3_591	>cin-miR-281-3p	-5.98502
>ENSCINT00000014304.3_592	>cin-miR-101	-5.78451
>ENSCINT00000014304.3_596	>cin-miR-4204-3p	-3.3233
>ENSCINT00000014304.3_597	>cin-miR-4182-5p	-4.06303
>ENSCINT00000014304.3_598	>cin-miR-4198-5p	-4.37353
>ENSCINT00000014304.3_60	>cin-miR-4103-3p	-5.83683
>ENSCINT00000014304.3_600	>cin-miR-4182-5p	-4.04252
>ENSCINT00000014304.3_602	>cin-miR-4000a-3p	-5.88629
>ENSCINT00000014304.3_602	>cin-miR-4000a-2-3p	-5.70513
>ENSCINT00000014304.3_603	>cin-miR-4207-3p	-4.85921
>ENSCINT00000014304.3_604	>cin-miR-4131-5p	-6.50955
>ENSCINT00000014304.3_605	>cin-miR-4156-3p	-6.66175
>ENSCINT00000014304.3_605	>cin-miR-4023-3p	-4.64744
>ENSCINT00000014304.3_609	>cin-miR-672	-7.21214
>ENSCINT00000014304.3_609	>cin-miR-4089-5p	-6.39856
>ENSCINT00000014304.3_609	>cin-miR-4102-3p	-3.93804
>ENSCINT00000014304.3_609	>cin-miR-4162-5p	-3.1444
>ENSCINT00000014304.3_61	>cin-miR-183-3p	-3.84017
>ENSCINT00000014304.3_614	>cin-miR-4000a-2-3p	-4.29941
>ENSCINT00000014304.3_614	>cin-miR-4000a-3p	-3.14576
>ENSCINT00000014304.3_615	>cin-miR-4152-5p	-8.38855
>ENSCINT00000014304.3_615	>cin-miR-4113-5p	-7.01267
>ENSCINT00000014304.3_615	>cin-miR-4179a-5p	-4.80732
>ENSCINT00000014304.3_617	>cin-miR-4003c-3p	-5.66144
>ENSCINT00000014304.3_617	>cin-miR-4166-5p	-3.90583
>ENSCINT00000014304.3_618	>cin-miR-5607-5p	-9.12016
>ENSCINT00000014304.3_62	>cin-miR-1473-3p	-6.44746
>ENSCINT00000014304.3_62	>cin-miR-216	-3.24658
>ENSCINT00000014304.3_620	>cin-miR-4011a-5p	-7.33884
>ENSCINT00000014304.3_620	>cin-miR-141-3p	-4.44194
>ENSCINT00000014304.3_620	>cin-miR-4160-3p	-3.1941
>ENSCINT00000014304.3_621	>cin-miR-5612-5p	-5.65866
>ENSCINT00000014304.3_622	>cin-miR-1-3p	-8.2533
>ENSCINT00000014304.3_622	>cin-miR-4187-5p	-7.08858
>ENSCINT00000014304.3_622	>cin-miR-4043-5p	-3.97886
>ENSCINT00000014304.3_623	>cin-let-7a-5p	-7.79867
>ENSCINT00000014304.3_624	>cin-miR-92c-5p	-5.50005
>ENSCINT00000014304.3_625	>cin-miR-4029-3p	-6.04229
>ENSCINT00000014304.3_626	>cin-miR-4120-5p	-6.74037
>ENSCINT00000014304.3_626	>cin-miR-4121-3p	-6.65245
>ENSCINT00000014304.3_626	>cin-miR-4193-5p	-4.16671
>ENSCINT00000014304.3_626	>cin-miR-4047-3p	-4.16622
>ENSCINT00000014304.3_626	>cin-miR-4116-5p	-3.93321
>ENSCINT00000014304.3_630	>cin-miR-4188-5p	-6.48167
>ENSCINT00000014304.3_632	>cin-miR-4029-5p	-7.50461
>ENSCINT00000014304.3_632	>cin-miR-4189-5p	-7.13996
>ENSCINT00000014304.3_634	>cin-miR-4064-5p	-4.32647
>ENSCINT00000014304.3_635	>cin-miR-4179b-5p	-5.70827
>ENSCINT00000014304.3_635	>cin-miR-4106-3p	-4.21166
>ENSCINT00000014304.3_635	>cin-miR-4084-3p	-3.95638
>ENSCINT00000014304.3_636	>cin-miR-4060-3p	-7.97838
>ENSCINT00000014304.3_637	>cin-let-7d-5p	-5.96793
>ENSCINT00000014304.3_637	>cin-miR-4000h-3p	-3.78211
>ENSCINT00000014304.3_639	>cin-miR-4039-3p	-3.77217
>ENSCINT00000014304.3_640	>cin-miR-4055-3p	-4.65904
>ENSCINT00000014304.3_641	>cin-miR-4138-5p	-4.73952
>ENSCINT00000014304.3_641	>cin-miR-4177-5p	-3.53955
>ENSCINT00000014304.3_643	>cin-miR-4117-5p	-5.72243
>ENSCINT00000014304.3_644	>cin-miR-4117-5p	-5.72804
>ENSCINT00000014304.3_645	>cin-miR-4006f-3p	-5.09566
>ENSCINT00000014304.3_646	>cin-miR-4177-3p	-8.36467
>ENSCINT00000014304.3_646	>cin-miR-4003c-3p	-7.84564
>ENSCINT00000014304.3_647	>cin-miR-5605-3p	-6.21709
>ENSCINT00000014304.3_647	>cin-miR-5596b-3p	-6.19561
>ENSCINT00000014304.3_652	>cin-miR-4118-3p	-3.70815
>ENSCINT00000014304.3_653	>cin-miR-4004-5p	-3.62344
>ENSCINT00000014304.3_654	>cin-let-7d-5p	-3.53181
>ENSCINT00000014304.3_656	>cin-miR-4064-5p	-5.57849
>ENSCINT00000014304.3_656	>cin-miR-4208-3p	-5.2824
>ENSCINT00000014304.3_657	>cin-miR-5612-5p	-9.52697
>ENSCINT00000014304.3_658	>cin-miR-4204-3p	-4.93155
>ENSCINT00000014304.3_660	>cin-miR-4021-5p	-3.67942
>ENSCINT00000014304.3_660	>cin-miR-4117-5p	-3.65829
>ENSCINT00000014304.3_661	>cin-miR-5612-5p	-8.93358
>ENSCINT00000014304.3_664	>cin-miR-126-5p	-3.30022
>ENSCINT00000014304.3_665	>cin-miR-4207-3p	-4.19593
>ENSCINT00000014304.3_665	>cin-miR-4001b-1-3p	-3.16389
>ENSCINT00000014304.3_666	>cin-miR-4060-3p	-6.22306
>ENSCINT00000014304.3_67	>cin-miR-4183-5p	-7.23828
>ENSCINT00000014304.3_67	>cin-miR-1497-3p	-5.1422
>ENSCINT00000014304.3_670	>cin-miR-4000g-3p	-3.82947
>ENSCINT00000014304.3_673	>cin-miR-4096-3p	-8.56545
>ENSCINT00000014304.3_675	>cin-miR-135-5p	-3.65172
>ENSCINT00000014304.3_676	>cin-miR-3599-5p	-5.85698
>ENSCINT00000014304.3_676	>cin-miR-4112-3p	-5.25149
>ENSCINT00000014304.3_676	>cin-miR-4132-3p	-3.55483
>ENSCINT00000014304.3_677	>cin-miR-4084-5p	-7.14806
>ENSCINT00000014304.3_677	>cin-miR-4011b-5p	-6.60424
>ENSCINT00000014304.3_677	>cin-miR-672	-3.41442
>ENSCINT00000014304.3_681	>cin-miR-4006d-3p	-5.06212
>ENSCINT00000014304.3_681	>cin-miR-4152-5p	-4.28366
>ENSCINT00000014304.3_682	>cin-miR-4199-3p	-5.24381
>ENSCINT00000014304.3_683	>cin-miR-4198-5p	-5.41787
>ENSCINT00000014304.3_685	>cin-miR-4148-5p	-4.61074
>ENSCINT00000014304.3_686	>cin-miR-4000b-5p	-12.1352
>ENSCINT00000014304.3_686	>cin-miR-4001a-5p	-4.58503
>ENSCINT00000014304.3_686	>cin-miR-4019-5p	-3.7959
>ENSCINT00000014304.3_686	>cin-miR-4001h-5p	-3.60287
>ENSCINT00000014304.3_686	>cin-miR-4001b-5p	-3.2694
>ENSCINT00000014304.3_686	>cin-miR-4000d-5p	-3.11014
>ENSCINT00000014304.3_687	>cin-miR-4035-3p	-5.71026
>ENSCINT00000014304.3_69	>cin-miR-4051-5p	-8.45013
>ENSCINT00000014304.3_691	>cin-miR-4029-3p	-5.34182
>ENSCINT00000014304.3_693	>cin-miR-1-3p	-4.61286
>ENSCINT00000014304.3_693	>cin-miR-153-5p	-3.39306
>ENSCINT00000014304.3_695	>cin-miR-4018b-5p	-7.96796
>ENSCINT00000014304.3_695	>cin-miR-1502a-5p	-4.52518
>ENSCINT00000014304.3_695	>cin-miR-5604-5p	-4.39502
>ENSCINT00000014304.3_695	>cin-miR-4001c-5p	-4.05745
>ENSCINT00000014304.3_695	>cin-miR-4001i-5p	-3.72044
>ENSCINT00000014304.3_696	>cin-miR-4001e-5p	-3.5678
>ENSCINT00000014304.3_696	>cin-miR-4001g-3p	-3.54845
>ENSCINT00000014304.3_698	>cin-miR-4027-5p	-4.84334
>ENSCINT00000014304.3_700	>cin-let-7f-5p	-5.27002
>ENSCINT00000014304.3_700	>cin-miR-4115-5p	-3.32358
>ENSCINT00000014304.3_702	>cin-miR-216	-10.7781
>ENSCINT00000014304.3_702	>cin-miR-4065-3p	-8.46943
>ENSCINT00000014304.3_704	>cin-miR-125-3p	-5.89636
>ENSCINT00000014304.3_704	>cin-miR-4139-3p	-5.87895
>ENSCINT00000014304.3_704	>cin-let-7e	-3.19107
>ENSCINT00000014304.3_705	>cin-miR-4209-5p	-8.40195
>ENSCINT00000014304.3_706	>cin-miR-34-5p	-4.43377
>ENSCINT00000014304.3_708	>cin-miR-4028-3p	-3.34186
>ENSCINT00000014304.3_710	>cin-miR-5598-3p	-12.7713
>ENSCINT00000014304.3_710	>cin-miR-5596a-3p	-7.666
>ENSCINT00000014304.3_711	>cin-miR-4140-3p	-4.3412
>ENSCINT00000014304.3_711	>cin-miR-4026-3p	-4.01497
>ENSCINT00000014304.3_712	>cin-miR-4098-5p	-6.4895
>ENSCINT00000014304.3_713	>cin-miR-4018a-5p	-3.92797
>ENSCINT00000014304.3_714	>cin-miR-4085-3p	-5.21841
>ENSCINT00000014304.3_717	>cin-miR-4211-5p	-3.39933
>ENSCINT00000014304.3_72	>cin-miR-4006d-3p	-5.94616
>ENSCINT00000014304.3_72	>cin-miR-4152-5p	-5.54905
>ENSCINT00000014304.3_72	>cin-miR-4179a-5p	-4.79018
>ENSCINT00000014304.3_72	>cin-miR-4113-5p	-4.74445
>ENSCINT00000014304.3_720	>cin-miR-4074-3p	-7.94937
>ENSCINT00000014304.3_721	>cin-miR-5603-3p	-9.2702
>ENSCINT00000014304.3_721	>cin-miR-4091-5p	-3.5229
>ENSCINT00000014304.3_724	>cin-miR-4006f-5p	-5.22294
>ENSCINT00000014304.3_724	>cin-miR-4006d-5p	-4.94852
>ENSCINT00000014304.3_724	>cin-miR-4006e-5p	-3.43567
>ENSCINT00000014304.3_725	>cin-miR-4006f-3p	-3.64926
>ENSCINT00000014304.3_726	>cin-miR-4047-5p	-5.99737
>ENSCINT00000014304.3_728	>cin-miR-4043-3p	-5.29776
>ENSCINT00000014304.3_728	>cin-miR-4003d-3p	-4.10119
>ENSCINT00000014304.3_73	>cin-miR-375-5p	-6.42963
>ENSCINT00000014304.3_74	>cin-miR-5612-5p	-8.47295
>ENSCINT00000014304.3_75	>cin-miR-4006c-5p	-7.25147
>ENSCINT00000014304.3_75	>cin-miR-184	-6.03108
>ENSCINT00000014304.3_78	>cin-miR-4098-3p	-5.45586
>ENSCINT00000014304.3_78	>cin-miR-4123-3p	-5.389
>ENSCINT00000014304.3_78	>cin-miR-4186-5p	-3.51362
>ENSCINT00000014304.3_79	>cin-miR-4165-3p	-5.79411
>ENSCINT00000014304.3_80	>cin-miR-5605-3p	-9.84709
>ENSCINT00000014304.3_80	>cin-miR-5596b-3p	-6.21558
>ENSCINT00000014304.3_80	>cin-miR-4105-5p	-4.97877
>ENSCINT00000014304.3_81	>cin-miR-4075-3p	-7.42163
>ENSCINT00000014304.3_83	>cin-miR-4216-3p	-5.86065
>ENSCINT00000014304.3_83	>cin-miR-4083-5p	-5.15235
>ENSCINT00000014304.3_85	>cin-miR-281-3p	-6.25942
>ENSCINT00000014304.3_87	>cin-miR-92d-3p	-6.03227
>ENSCINT00000014304.3_88	>cin-miR-4212-3p	-8.88677
>ENSCINT00000014304.3_88	>cin-miR-4018b-3p	-6.36908
>ENSCINT00000014304.3_88	>cin-miR-4000g-3p	-5.336
>ENSCINT00000014304.3_9	>cin-miR-4001h-3p	-3.1536
>ENSCINT00000014304.3_90	>cin-miR-4155-5p	-4.18026
>ENSCINT00000014304.3_90	>cin-miR-4168-3p	-3.74108
>ENSCINT00000014304.3_91	>cin-miR-4055-3p	-5.78206
>ENSCINT00000014304.3_93	>cin-miR-4192-3p	-3.17497
>ENSCINT00000014304.3_94	>cin-miR-4117-5p	-3.03074
>ENSCINT00000016546.3_10	>cin-miR-125-5p	-7.04868
>ENSCINT00000016546.3_10	>cin-miR-4218-5p	-3.80945
>ENSCINT00000016546.3_100	>cin-miR-5609-5p	-8.68265
>ENSCINT00000016546.3_1006	>cin-miR-4003a-5p	-5.05842
>ENSCINT00000016546.3_1008	>cin-miR-4144-3p	-5.05349
>ENSCINT00000016546.3_1008	>cin-miR-5603-5p	-3.68024
>ENSCINT00000016546.3_1009	>cin-miR-4021-5p	-4.24065
>ENSCINT00000016546.3_1010	>cin-miR-4009c-3p	-4.96468
>ENSCINT00000016546.3_1011	>cin-miR-4091-5p	-4.74791
>ENSCINT00000016546.3_1012	>cin-miR-5609-5p	-9.1363
>ENSCINT00000016546.3_1012	>cin-miR-4037-5p	-4.04449
>ENSCINT00000016546.3_1014	>cin-miR-4019-5p	-7.15182
>ENSCINT00000016546.3_1014	>cin-miR-4000b-5p	-3.64115
>ENSCINT00000016546.3_1014	>cin-miR-4001h-5p	-3.46698
>ENSCINT00000016546.3_1017	>cin-miR-92d-3p	-4.16342
>ENSCINT00000016546.3_1019	>cin-miR-4074-3p	-6.36025
>ENSCINT00000016546.3_102	>cin-miR-4097-3p	-6.76004
>ENSCINT00000016546.3_1021	>cin-miR-7-3p	-5.2984
>ENSCINT00000016546.3_1023	>cin-miR-4065-5p	-6.32807
>ENSCINT00000016546.3_1027	>cin-miR-4108-5p	-5.12371
>ENSCINT00000016546.3_1031	>cin-miR-124-2-5p	-9.31464
>ENSCINT00000016546.3_1031	>cin-miR-1502c-3p	-7.97629
>ENSCINT00000016546.3_1031	>cin-miR-219-3p	-7.49606
>ENSCINT00000016546.3_1032	>cin-miR-4190-5p	-3.11486
>ENSCINT00000016546.3_1033	>cin-miR-4021-5p	-7.20735
>ENSCINT00000016546.3_1033	>cin-miR-4117-5p	-5.44138
>ENSCINT00000016546.3_1035	>cin-miR-4037-5p	-4.72623
>ENSCINT00000016546.3_1038	>cin-miR-4003b-3p	-5.8024
>ENSCINT00000016546.3_1039	>cin-miR-4023-3p	-6.41876
>ENSCINT00000016546.3_1040	>cin-miR-4003d-3p	-5.81676
>ENSCINT00000016546.3_1041	>cin-miR-4018b-5p	-11.318
>ENSCINT00000016546.3_1042	>cin-miR-4003d-3p	-5.83283
>ENSCINT00000016546.3_1048	>cin-miR-5597-5p	-8.37674
>ENSCINT00000016546.3_105	>cin-miR-4027-5p	-6.19416
>ENSCINT00000016546.3_1051	>cin-miR-4002-3p	-6.51373
>ENSCINT00000016546.3_1051	>cin-miR-4000a-2-3p	-4.00493
>ENSCINT00000016546.3_1051	>cin-miR-4000a-3p	-3.5375
>ENSCINT00000016546.3_1052	>cin-miR-4026-3p	-9.33183
>ENSCINT00000016546.3_1052	>cin-miR-4207-3p	-7.35626
>ENSCINT00000016546.3_1052	>cin-miR-4001b-1-3p	-3.18113
>ENSCINT00000016546.3_1056	>cin-miR-4053-3p	-6.28709
>ENSCINT00000016546.3_1057	>cin-miR-4122-3p	-3.77051
>ENSCINT00000016546.3_1059	>cin-miR-4011a-5p	-6.1918
>ENSCINT00000016546.3_1059	>cin-miR-141-3p	-4.20711
>ENSCINT00000016546.3_1060	>cin-miR-4122-3p	-3.8791
>ENSCINT00000016546.3_1061	>cin-miR-5602-5p	-9.90248
>ENSCINT00000016546.3_1061	>cin-miR-4078-5p	-4.58324
>ENSCINT00000016546.3_1067	>cin-miR-4011a-5p	-4.45732
>ENSCINT00000016546.3_1067	>cin-miR-4160-3p	-3.03688
>ENSCINT00000016546.3_1069	>cin-miR-4002-3p	-6.41479
>ENSCINT00000016546.3_107	>cin-miR-4205-5p	-5.59647
>ENSCINT00000016546.3_107	>cin-miR-4210-5p	-4.78518
>ENSCINT00000016546.3_107	>cin-miR-367-3p	-3.95821
>ENSCINT00000016546.3_107	>cin-miR-4074-5p	-3.06949
>ENSCINT00000016546.3_1070	>cin-miR-92e-3p	-3.35407
>ENSCINT00000016546.3_1072	>cin-miR-5598-5p	-3.21803
>ENSCINT00000016546.3_1077	>cin-miR-4182-3p	-8.02826
>ENSCINT00000016546.3_1077	>cin-miR-4050-5p	-4.45146
>ENSCINT00000016546.3_1077	>cin-miR-4013a-5p	-4.20517
>ENSCINT00000016546.3_1078	>cin-miR-4068-3p	-4.08789
>ENSCINT00000016546.3_1080	>cin-miR-4014-2-5p	-4.25928
>ENSCINT00000016546.3_1085	>cin-miR-4191-5p	-6.81419
>ENSCINT00000016546.3_1086	>cin-miR-4011a-5p	-13.934
>ENSCINT00000016546.3_1086	>cin-miR-4160-3p	-5.62948
>ENSCINT00000016546.3_1089	>cin-miR-4000h-3p	-5.49995
>ENSCINT00000016546.3_1089	>cin-let-7d-5p	-5.37838
>ENSCINT00000016546.3_109	>cin-miR-4165-3p	-5.34279
>ENSCINT00000016546.3_1092	>cin-miR-4020a-5p	-7.57363
>ENSCINT00000016546.3_1094	>cin-miR-4156-3p	-11.4393
>ENSCINT00000016546.3_1094	>cin-miR-4011b-3p	-5.73844
>ENSCINT00000016546.3_1095	>cin-miR-5609-5p	-6.27542
>ENSCINT00000016546.3_1097	>cin-miR-4049-3p	-5.17739
>ENSCINT00000016546.3_1099	>cin-miR-4065-5p	-3.35613
>ENSCINT00000016546.3_11	>cin-miR-4160-3p	-6.39139
>ENSCINT00000016546.3_11	>cin-miR-141-3p	-3.10694
>ENSCINT00000016546.3_110	>cin-miR-4030-5p	-4.64133
>ENSCINT00000016546.3_110	>cin-miR-155	-4.1114
>ENSCINT00000016546.3_110	>cin-miR-4125-5p	-3.80382
>ENSCINT00000016546.3_1100	>cin-miR-15-5p	-4.44471
>ENSCINT00000016546.3_1100	>cin-miR-4057-3p	-4.30872
>ENSCINT00000016546.3_1103	>cin-let-7e	-5.43736
>ENSCINT00000016546.3_1103	>cin-let-7c	-4.43765
>ENSCINT00000016546.3_1104	>cin-miR-672	-8.1123
>ENSCINT00000016546.3_1104	>cin-miR-4084-5p	-5.82756
>ENSCINT00000016546.3_1104	>cin-miR-4011b-5p	-3.56457
>ENSCINT00000016546.3_1105	>cin-miR-4076-3p	-5.91475
>ENSCINT00000016546.3_1105	>cin-miR-4021-3p	-5.46269
>ENSCINT00000016546.3_1107	>cin-miR-4032-5p	-6.05706
>ENSCINT00000016546.3_1107	>cin-miR-5609-3p	-5.57107
>ENSCINT00000016546.3_1108	>cin-miR-4179a-3p	-6.75018
>ENSCINT00000016546.3_1110	>cin-miR-4207-3p	-12.247
>ENSCINT00000016546.3_1110	>cin-miR-4140-3p	-5.30391
>ENSCINT00000016546.3_1110	>cin-miR-4001b-1-3p	-3.85389
>ENSCINT00000016546.3_1112	>cin-miR-4081-5p	-4.83873
>ENSCINT00000016546.3_1113	>cin-miR-5602-3p	-5.66459
>ENSCINT00000016546.3_1116	>cin-miR-4177-5p	-5.81981
>ENSCINT00000016546.3_1116	>cin-miR-4138-5p	-4.37847
>ENSCINT00000016546.3_1119	>cin-miR-4002-3p	-7.69494
>ENSCINT00000016546.3_1119	>cin-miR-4204-3p	-3.1466
>ENSCINT00000016546.3_1121	>cin-miR-4001e-3p	-3.19897
>ENSCINT00000016546.3_1124	>cin-miR-4023-3p	-4.49549
>ENSCINT00000016546.3_1126	>cin-miR-5597-3p	-4.83791
>ENSCINT00000016546.3_1126	>cin-miR-4046-5p	-4.81525
>ENSCINT00000016546.3_1129	>cin-miR-4147-3p	-3.37633
>ENSCINT00000016546.3_1130	>cin-miR-4147-3p	-3.41595
>ENSCINT00000016546.3_1133	>cin-miR-4183-5p	-3.72528
>ENSCINT00000016546.3_1135	>cin-miR-4009b-5p	-7.74465
>ENSCINT00000016546.3_1136	>cin-miR-4053-3p	-7.286
>ENSCINT00000016546.3_1136	>cin-miR-5606-5p	-6.0271
>ENSCINT00000016546.3_1136	>cin-miR-4146-3p	-4.34697
>ENSCINT00000016546.3_1136	>cin-miR-4128-3p	-3.55936
>ENSCINT00000016546.3_1137	>cin-miR-4115-3p	-4.42587
>ENSCINT00000016546.3_1137	>cin-miR-4173-3p	-3.41137
>ENSCINT00000016546.3_1139	>cin-miR-4018b-5p	-3.02352
>ENSCINT00000016546.3_1142	>cin-miR-4163-5p	-3.19935
>ENSCINT00000016546.3_1143	>cin-miR-4163-5p	-6.0599
>ENSCINT00000016546.3_1143	>cin-miR-4071-3p	-4.5503
>ENSCINT00000016546.3_1144	>cin-miR-4173-3p	-5.49771
>ENSCINT00000016546.3_1144	>cin-miR-4115-3p	-4.1686
>ENSCINT00000016546.3_115	>cin-miR-4001f-3p	-7.51543
>ENSCINT00000016546.3_115	>cin-miR-4001h-3p	-6.32498
>ENSCINT00000016546.3_115	>cin-miR-4099-5p	-4.49211
>ENSCINT00000016546.3_115	>cin-miR-4001a-2-3p	-3.75012
>ENSCINT00000016546.3_1151	>cin-miR-5604-3p	-3.88571
>ENSCINT00000016546.3_1151	>cin-miR-4098-5p	-3.52981
>ENSCINT00000016546.3_1153	>cin-miR-4001d-3p	-3.63493
>ENSCINT00000016546.3_1155	>cin-miR-4034-3p	-10.0747
>ENSCINT00000016546.3_1158	>cin-miR-4047-3p	-5.22881
>ENSCINT00000016546.3_1158	>cin-miR-4193-5p	-3.09013
>ENSCINT00000016546.3_1159	>cin-miR-4047-3p	-5.26761
>ENSCINT00000016546.3_1159	>cin-miR-4193-5p	-3.09011
>ENSCINT00000016546.3_116	>cin-miR-1-5p	-6.20451
>ENSCINT00000016546.3_1161	>cin-miR-4006c-3p	-8.91695
>ENSCINT00000016546.3_1161	>cin-miR-4018b-3p	-6.38711
>ENSCINT00000016546.3_1161	>cin-miR-4000g-3p	-6.03809
>ENSCINT00000016546.3_1161	>cin-miR-9-5p	-4.35416
>ENSCINT00000016546.3_1163	>cin-miR-4002-3p	-6.22066
>ENSCINT00000016546.3_1163	>cin-miR-4000a-2-3p	-6.02292
>ENSCINT00000016546.3_1164	>cin-miR-4144-3p	-7.27372
>ENSCINT00000016546.3_1164	>cin-miR-5603-5p	-6.03368
>ENSCINT00000016546.3_1164	>cin-miR-5608-5p	-5.57742
>ENSCINT00000016546.3_1164	>cin-miR-4009b-5p	-3.48585
>ENSCINT00000016546.3_1165	>cin-miR-4083-3p	-7.16621
>ENSCINT00000016546.3_1165	>cin-miR-5607-3p	-5.25239
>ENSCINT00000016546.3_1165	>cin-miR-4131-5p	-3.45397
>ENSCINT00000016546.3_1166	>cin-miR-4050-5p	-3.00278
>ENSCINT00000016546.3_1167	>cin-miR-4011a-5p	-4.59578
>ENSCINT00000016546.3_1172	>cin-miR-4070-3p	-3.65975
>ENSCINT00000016546.3_1173	>cin-miR-4009a-5p	-4.0511
>ENSCINT00000016546.3_1173	>cin-miR-4006g-5p	-3.87162
>ENSCINT00000016546.3_1173	>cin-miR-4006e-5p	-3.37363
>ENSCINT00000016546.3_1177	>cin-miR-4047-3p	-5.48965
>ENSCINT00000016546.3_1177	>cin-miR-4193-5p	-3.13161
>ENSCINT00000016546.3_1178	>cin-miR-4061-5p	-6.73756
>ENSCINT00000016546.3_1179	>cin-miR-3598-3p	-4.20632
>ENSCINT00000016546.3_1182	>cin-miR-4006d-3p	-5.46251
>ENSCINT00000016546.3_1185	>cin-miR-4119-3p	-5.98889
>ENSCINT00000016546.3_1186	>cin-miR-1502a-3p	-7.55465
>ENSCINT00000016546.3_1187	>cin-miR-4011a-5p	-3.80427
>ENSCINT00000016546.3_1190	>cin-miR-4115-5p	-11.0728
>ENSCINT00000016546.3_1190	>cin-let-7f-5p	-4.4195
>ENSCINT00000016546.3_1194	>cin-miR-4204-5p	-4.19954
>ENSCINT00000016546.3_1198	>cin-miR-15-3p	-10.0534
>ENSCINT00000016546.3_1198	>cin-miR-5604-3p	-3.74227
>ENSCINT00000016546.3_1198	>cin-miR-29-5p	-3.26008
>ENSCINT00000016546.3_12	>cin-miR-4099-5p	-6.36604
>ENSCINT00000016546.3_12	>cin-miR-4001h-3p	-3.16839
>ENSCINT00000016546.3_120	>cin-miR-7-3p	-6.73809
>ENSCINT00000016546.3_1200	>cin-miR-4099-5p	-7.6217
>ENSCINT00000016546.3_1204	>cin-miR-4117-5p	-3.38598
>ENSCINT00000016546.3_1205	>cin-miR-4045-5p	-4.90803
>ENSCINT00000016546.3_1205	>cin-miR-4088-5p	-3.25323
>ENSCINT00000016546.3_1206	>cin-let-7e	-11.6352
>ENSCINT00000016546.3_1206	>cin-let-7c	-5.3951
>ENSCINT00000016546.3_1206	>cin-miR-4139-3p	-5.21025
>ENSCINT00000016546.3_1208	>cin-miR-4092-3p	-12.8203
>ENSCINT00000016546.3_1208	>cin-miR-4075-5p	-7.72426
>ENSCINT00000016546.3_1208	>cin-miR-31	-3.90581
>ENSCINT00000016546.3_1208	>cin-miR-4185-3p	-3.02686
>ENSCINT00000016546.3_1210	>cin-miR-4115-3p	-13.0879
>ENSCINT00000016546.3_1212	>cin-miR-4043-3p	-4.34337
>ENSCINT00000016546.3_1212	>cin-miR-4003d-3p	-3.70336
>ENSCINT00000016546.3_1213	>cin-miR-4003d-3p	-4.29383
>ENSCINT00000016546.3_1213	>cin-miR-4043-3p	-3.93359
>ENSCINT00000016546.3_1218	>cin-miR-4119-3p	-6.573
>ENSCINT00000016546.3_122	>cin-miR-4083-3p	-3.28114
>ENSCINT00000016546.3_1220	>cin-miR-141-3p	-3.40391
>ENSCINT00000016546.3_1222	>cin-miR-4187-5p	-8.32188
>ENSCINT00000016546.3_1222	>cin-miR-1-3p	-4.60674
>ENSCINT00000016546.3_1224	>cin-miR-4036-3p	-15.4102
>ENSCINT00000016546.3_1225	>cin-miR-4127-3p	-8.14783
>ENSCINT00000016546.3_1225	>cin-miR-4110-5p	-5.44467
>ENSCINT00000016546.3_1227	>cin-miR-4085-3p	-7.42549
>ENSCINT00000016546.3_123	>cin-miR-4003d-3p	-7.09682
>ENSCINT00000016546.3_1230	>cin-miR-33	-12.6718
>ENSCINT00000016546.3_1232	>cin-miR-4191-5p	-3.49599
>ENSCINT00000016546.3_1234	>cin-miR-4077d-5p	-9.69374
>ENSCINT00000016546.3_1234	>cin-miR-4077c-5p	-9.59146
>ENSCINT00000016546.3_1235	>cin-miR-4037-5p	-5.77642
>ENSCINT00000016546.3_1237	>cin-miR-4019-5p	-8.2259
>ENSCINT00000016546.3_1237	>cin-miR-4001b-5p	-6.69634
>ENSCINT00000016546.3_1237	>cin-miR-4000d-5p	-4.20855
>ENSCINT00000016546.3_1237	>cin-miR-4000b-5p	-3.88998
>ENSCINT00000016546.3_1239	>cin-miR-7-3p	-3.73447
>ENSCINT00000016546.3_124	>cin-miR-5606-5p	-6.47028
>ENSCINT00000016546.3_124	>cin-miR-4053-3p	-4.20566
>ENSCINT00000016546.3_124	>cin-miR-4146-3p	-3.37557
>ENSCINT00000016546.3_1240	>cin-miR-4043-3p	-4.54799
>ENSCINT00000016546.3_1243	>cin-miR-92e-5p	-11.6993
>ENSCINT00000016546.3_1243	>cin-miR-92b-5p	-5.77018
>ENSCINT00000016546.3_1245	>cin-miR-4001b-1-3p	-4.59418
>ENSCINT00000016546.3_1247	>cin-miR-4051-5p	-3.32781
>ENSCINT00000016546.3_1248	>cin-miR-4043-3p	-5.42763
>ENSCINT00000016546.3_125	>cin-miR-4179b-3p	-5.89302
>ENSCINT00000016546.3_1250	>cin-miR-4000g-5p	-6.60473
>ENSCINT00000016546.3_1251	>cin-miR-4006c-5p	-7.69533
>ENSCINT00000016546.3_1251	>cin-miR-184	-3.61071
>ENSCINT00000016546.3_1252	>cin-miR-4124-5p	-3.48348
>ENSCINT00000016546.3_1254	>cin-miR-4058-5p	-8.95038
>ENSCINT00000016546.3_1254	>cin-miR-4038-3p	-4.62271
>ENSCINT00000016546.3_1255	>cin-miR-4083-5p	-8.05009
>ENSCINT00000016546.3_1255	>cin-miR-4216-3p	-3.38298
>ENSCINT00000016546.3_1256	>cin-miR-4220-5p	-9.89656
>ENSCINT00000016546.3_1257	>cin-miR-4121-3p	-10.9355
>ENSCINT00000016546.3_1257	>cin-miR-4116-5p	-6.64722
>ENSCINT00000016546.3_1257	>cin-miR-4193-5p	-3.95492
>ENSCINT00000016546.3_1258	>cin-let-7b-5p	-8.97232
>ENSCINT00000016546.3_126	>cin-miR-4030-5p	-6.78114
>ENSCINT00000016546.3_126	>cin-miR-4125-5p	-5.76586
>ENSCINT00000016546.3_126	>cin-miR-155	-3.8469
>ENSCINT00000016546.3_1260	>cin-miR-4073-3p	-9.18087
>ENSCINT00000016546.3_1260	>cin-miR-4005c-5p	-4.6988
>ENSCINT00000016546.3_1262	>cin-miR-4114-5p	-6.29489
>ENSCINT00000016546.3_1262	>cin-miR-132-5p	-6.22336
>ENSCINT00000016546.3_1263	>cin-let-7d-5p	-9.9076
>ENSCINT00000016546.3_1263	>cin-miR-4000h-3p	-6.0378
>ENSCINT00000016546.3_1265	>cin-miR-4102-5p	-4.95914
>ENSCINT00000016546.3_127	>cin-miR-5597-5p	-8.58464
>ENSCINT00000016546.3_127	>cin-miR-4115-3p	-3.42926
>ENSCINT00000016546.3_1270	>cin-miR-4065-5p	-3.43888
>ENSCINT00000016546.3_1274	>cin-miR-4207-3p	-3.95739
>ENSCINT00000016546.3_1278	>cin-miR-4009b-5p	-5.67464
>ENSCINT00000016546.3_1278	>cin-miR-5601-3p	-4.58039
>ENSCINT00000016546.3_128	>cin-miR-4179b-3p	-5.06397
>ENSCINT00000016546.3_1280	>cin-miR-4006c-5p	-5.42879
>ENSCINT00000016546.3_1281	>cin-miR-4058-5p	-3.63258
>ENSCINT00000016546.3_1285	>cin-miR-4138-5p	-7.2095
>ENSCINT00000016546.3_1288	>cin-miR-4151-3p	-4.03857
>ENSCINT00000016546.3_1288	>cin-miR-4089-5p	-4.00207
>ENSCINT00000016546.3_1288	>cin-miR-4084-5p	-3.94466
>ENSCINT00000016546.3_129	>cin-miR-4122-3p	-3.88907
>ENSCINT00000016546.3_1290	>cin-miR-5596b-3p	-4.61644
>ENSCINT00000016546.3_1290	>cin-miR-4105-5p	-4.1441
>ENSCINT00000016546.3_1290	>cin-miR-5605-3p	-3.42393
>ENSCINT00000016546.3_1293	>cin-miR-5611-5p	-8.72404
>ENSCINT00000016546.3_1293	>cin-miR-4096-3p	-3.72958
>ENSCINT00000016546.3_1295	>cin-miR-4003c-3p	-4.48718
>ENSCINT00000016546.3_1297	>cin-miR-4119-5p	-3.14223
>ENSCINT00000016546.3_1298	>cin-miR-183-5p	-3.39626
>ENSCINT00000016546.3_1299	>cin-miR-4030-3p	-6.31966
>ENSCINT00000016546.3_13	>cin-miR-4077b-5p	-7.38062
>ENSCINT00000016546.3_13	>cin-miR-4077c-5p	-5.57981
>ENSCINT00000016546.3_13	>cin-miR-4077d-5p	-4.32235
>ENSCINT00000016546.3_13	>cin-miR-4077a-5p	-3.80394
>ENSCINT00000016546.3_1301	>cin-miR-5612-5p	-8.82033
>ENSCINT00000016546.3_1302	>cin-miR-4000a-2-3p	-7.95713
>ENSCINT00000016546.3_1302	>cin-miR-4002-3p	-6.72864
>ENSCINT00000016546.3_1302	>cin-miR-4000a-3p	-5.54592
>ENSCINT00000016546.3_1303	>cin-miR-4200-3p	-9.91342
>ENSCINT00000016546.3_1303	>cin-miR-4153-3p	-3.83455
>ENSCINT00000016546.3_1304	>cin-miR-4061-3p	-7.91172
>ENSCINT00000016546.3_1305	>cin-miR-4006f-3p	-8.11732
>ENSCINT00000016546.3_1307	>cin-miR-4018b-5p	-5.10732
>ENSCINT00000016546.3_131	>cin-miR-4058-5p	-4.30616
>ENSCINT00000016546.3_1311	>cin-miR-4081-5p	-7.44003
>ENSCINT00000016546.3_1313	>cin-miR-4058-5p	-5.15727
>ENSCINT00000016546.3_1313	>cin-miR-4082-3p	-3.68044
>ENSCINT00000016546.3_1314	>cin-miR-92e-5p	-5.29044
>ENSCINT00000016546.3_1315	>cin-miR-4138-5p	-5.25891
>ENSCINT00000016546.3_1316	>cin-miR-4191-5p	-3.37267
>ENSCINT00000016546.3_1318	>cin-miR-4081-5p	-6.79911
>ENSCINT00000016546.3_1319	>cin-miR-4006c-5p	-3.08691
>ENSCINT00000016546.3_1320	>cin-miR-4006f-3p	-6.03866
>ENSCINT00000016546.3_1321	>cin-miR-4018b-5p	-3.41084
>ENSCINT00000016546.3_1325	>cin-miR-4023-3p	-5.68508
>ENSCINT00000016546.3_1326	>cin-miR-4053-3p	-9.38358
>ENSCINT00000016546.3_1326	>cin-miR-5606-5p	-8.35616
>ENSCINT00000016546.3_1326	>cin-miR-4174-3p	-4.16875
>ENSCINT00000016546.3_1326	>cin-miR-4146-3p	-4.01829
>ENSCINT00000016546.3_1328	>cin-miR-4072-5p	-3.54816
>ENSCINT00000016546.3_1330	>cin-miR-4065-3p	-6.75333
>ENSCINT00000016546.3_1330	>cin-miR-216	-3.97534
>ENSCINT00000016546.3_1331	>cin-miR-4020a-5p	-4.27695
>ENSCINT00000016546.3_1333	>cin-miR-4034-3p	-8.83463
>ENSCINT00000016546.3_1334	>cin-miR-4053-3p	-10.6488
>ENSCINT00000016546.3_1334	>cin-miR-5606-5p	-9.575
>ENSCINT00000016546.3_1334	>cin-miR-4174-3p	-3.83837
>ENSCINT00000016546.3_1334	>cin-miR-4146-3p	-3.12657
>ENSCINT00000016546.3_1335	>cin-miR-4142-5p	-5.49925
>ENSCINT00000016546.3_1339	>cin-miR-219-3p	-6.21273
>ENSCINT00000016546.3_1339	>cin-miR-1502c-3p	-3.21088
>ENSCINT00000016546.3_1341	>cin-miR-4060-3p	-8.25415
>ENSCINT00000016546.3_1341	>cin-miR-4087-5p	-8.1017
>ENSCINT00000016546.3_1341	>cin-miR-4007-5p	-5.22244
>ENSCINT00000016546.3_1342	>cin-miR-4170-5p	-8.1853
>ENSCINT00000016546.3_1342	>cin-miR-199-3p	-3.11673
>ENSCINT00000016546.3_1343	>cin-miR-4064-5p	-13.6223
>ENSCINT00000016546.3_1343	>cin-miR-4208-3p	-4.17931
>ENSCINT00000016546.3_1345	>cin-miR-4060-3p	-7.88588
>ENSCINT00000016546.3_1345	>cin-miR-4087-5p	-7.29954
>ENSCINT00000016546.3_1345	>cin-miR-4007-5p	-6.24211
>ENSCINT00000016546.3_1346	>cin-miR-4057-5p	-3.08985
>ENSCINT00000016546.3_1347	>cin-miR-7-5p	-11.9758
>ENSCINT00000016546.3_1347	>cin-miR-141-5p	-6.37177
>ENSCINT00000016546.3_1347	>cin-miR-4090-3p	-6.14387
>ENSCINT00000016546.3_1348	>cin-miR-4206-3p	-5.70221
>ENSCINT00000016546.3_1349	>cin-miR-4006a-3-3p	-8.29018
>ENSCINT00000016546.3_1349	>cin-miR-4000g-3p	-5.34529
>ENSCINT00000016546.3_1349	>cin-miR-4178b-5p	-4.6139
>ENSCINT00000016546.3_1349	>cin-miR-4006c-3p	-4.25195
>ENSCINT00000016546.3_1349	>cin-miR-9-5p	-4.23879
>ENSCINT00000016546.3_1349	>cin-miR-4018b-3p	-3.09457
>ENSCINT00000016546.3_1351	>cin-miR-5598-3p	-7.78345
>ENSCINT00000016546.3_1353	>cin-miR-1497-3p	-5.67003
>ENSCINT00000016546.3_1355	>cin-miR-4150-5p	-3.9199
>ENSCINT00000016546.3_1361	>cin-miR-4150-5p	-4.67282
>ENSCINT00000016546.3_1361	>cin-miR-4101-3p	-4.44031
>ENSCINT00000016546.3_1361	>cin-miR-196-5p	-4.04175
>ENSCINT00000016546.3_1362	>cin-miR-4031-3p	-7.03083
>ENSCINT00000016546.3_1362	>cin-miR-4203-3p	-4.73076
>ENSCINT00000016546.3_1362	>cin-miR-4000b-1-3p	-4.52177
>ENSCINT00000016546.3_1363	>cin-miR-4139-3p	-5.77366
>ENSCINT00000016546.3_1363	>cin-let-7e	-5.53775
>ENSCINT00000016546.3_1364	>cin-miR-34-5p	-4.74883
>ENSCINT00000016546.3_1365	>cin-miR-5603-5p	-5.05555
>ENSCINT00000016546.3_1368	>cin-miR-5599-3p	-4.20578
>ENSCINT00000016546.3_1368	>cin-miR-4175-3p	-3.60968
>ENSCINT00000016546.3_137	>cin-miR-5611-5p	-4.50752
>ENSCINT00000016546.3_1373	>cin-miR-4063-5p	-3.984
>ENSCINT00000016546.3_1373	>cin-miR-4085-3p	-3.6459
>ENSCINT00000016546.3_1377	>cin-miR-4151-3p	-3.39696
>ENSCINT00000016546.3_1377	>cin-miR-4089-5p	-3.10143
>ENSCINT00000016546.3_1378	>cin-miR-5607-5p	-3.17285
>ENSCINT00000016546.3_1379	>cin-miR-4042-5p	-3.50527
>ENSCINT00000016546.3_138	>cin-miR-141-5p	-3.85971
>ENSCINT00000016546.3_1383	>cin-miR-672	-4.79484
>ENSCINT00000016546.3_1383	>cin-miR-4089-5p	-3.5314
>ENSCINT00000016546.3_1384	>cin-miR-4136-3p	-3.16781
>ENSCINT00000016546.3_1387	>cin-miR-4139-5p	-3.81599
>ENSCINT00000016546.3_1388	>cin-miR-4084-5p	-5.95496
>ENSCINT00000016546.3_1388	>cin-miR-672	-4.13412
>ENSCINT00000016546.3_1388	>cin-miR-4089-5p	-3.89889
>ENSCINT00000016546.3_1388	>cin-miR-4011b-5p	-3.46478
>ENSCINT00000016546.3_1389	>cin-miR-4064-5p	-4.29299
>ENSCINT00000016546.3_1392	>cin-miR-4000a-2-3p	-4.34726
>ENSCINT00000016546.3_1393	>cin-miR-4140-3p	-3.80539
>ENSCINT00000016546.3_1393	>cin-miR-4207-3p	-3.43304
>ENSCINT00000016546.3_1395	>cin-miR-672	-6.70898
>ENSCINT00000016546.3_1395	>cin-miR-4089-5p	-4.71758
>ENSCINT00000016546.3_1395	>cin-miR-4084-5p	-3.4206
>ENSCINT00000016546.3_1395	>cin-miR-4011b-5p	-3.20092
>ENSCINT00000016546.3_1397	>cin-miR-4005a-3p	-6.34825
>ENSCINT00000016546.3_1398	>cin-miR-4212-3p	-3.0407
>ENSCINT00000016546.3_1400	>cin-let-7d-5p	-4.9884
>ENSCINT00000016546.3_1400	>cin-miR-4000h-3p	-4.84191
>ENSCINT00000016546.3_1404	>cin-miR-34-5p	-3.63094
>ENSCINT00000016546.3_1408	>cin-miR-4136-3p	-3.75061
>ENSCINT00000016546.3_1409	>cin-miR-4192-3p	-3.68794
>ENSCINT00000016546.3_1410	>cin-miR-4152-5p	-4.21469
>ENSCINT00000016546.3_1410	>cin-miR-4113-5p	-3.21901
>ENSCINT00000016546.3_1411	>cin-miR-4134-5p	-3.7842
>ENSCINT00000016546.3_1412	>cin-miR-4138-5p	-6.37527
>ENSCINT00000016546.3_1414	>cin-miR-15-5p	-3.86328
>ENSCINT00000016546.3_1415	>cin-miR-4011a-5p	-7.99914
>ENSCINT00000016546.3_1415	>cin-miR-141-3p	-4.14861
>ENSCINT00000016546.3_1415	>cin-miR-4160-3p	-3.83616
>ENSCINT00000016546.3_1419	>cin-miR-4158-5p	-4.006
>ENSCINT00000016546.3_142	>cin-miR-4144-3p	-6.23672
>ENSCINT00000016546.3_142	>cin-miR-5601-3p	-3.97135
>ENSCINT00000016546.3_142	>cin-miR-4009b-5p	-3.13859
>ENSCINT00000016546.3_1420	>cin-miR-4182-5p	-4.99976
>ENSCINT00000016546.3_1422	>cin-miR-4138-5p	-4.5789
>ENSCINT00000016546.3_1422	>cin-miR-4177-5p	-4.25009
>ENSCINT00000016546.3_1426	>cin-miR-4177-5p	-6.38331
>ENSCINT00000016546.3_1426	>cin-miR-4138-5p	-4.31662
>ENSCINT00000016546.3_1427	>cin-miR-4003c-3p	-4.11351
>ENSCINT00000016546.3_1427	>cin-miR-4166-5p	-3.17581
>ENSCINT00000016546.3_1428	>cin-miR-4117-5p	-4.05054
>ENSCINT00000016546.3_1428	>cin-miR-4021-5p	-3.68244
>ENSCINT00000016546.3_1429	>cin-miR-4162-3p	-7.65017
>ENSCINT00000016546.3_1429	>cin-miR-4068-5p	-6.19903
>ENSCINT00000016546.3_1429	>cin-miR-124-3p	-3.491
>ENSCINT00000016546.3_1431	>cin-miR-4003c-3p	-4.08209
>ENSCINT00000016546.3_1441	>cin-miR-200-5p	-3.34474
>ENSCINT00000016546.3_1441	>cin-miR-4112-3p	-3.29336
>ENSCINT00000016546.3_1443	>cin-miR-4188-5p	-6.35898
>ENSCINT00000016546.3_1444	>cin-miR-4117-5p	-5.22961
>ENSCINT00000016546.3_1445	>cin-miR-4204-3p	-3.455
>ENSCINT00000016546.3_1446	>cin-miR-4207-3p	-8.24677
>ENSCINT00000016546.3_1447	>cin-miR-4024-5p	-4.11699
>ENSCINT00000016546.3_1447	>cin-miR-4214-5p	-3.8676
>ENSCINT00000016546.3_145	>cin-miR-4186-5p	-3.06788
>ENSCINT00000016546.3_146	>cin-miR-4024-5p	-3.85762
>ENSCINT00000016546.3_147	>cin-miR-4160-3p	-3.15699
>ENSCINT00000016546.3_148	>cin-miR-4000h-3p	-3.14746
>ENSCINT00000016546.3_149	>cin-miR-4127-3p	-4.5782
>ENSCINT00000016546.3_157	>cin-miR-4117-5p	-6.39195
>ENSCINT00000016546.3_158	>cin-miR-4185-5p	-7.11087
>ENSCINT00000016546.3_160	>cin-miR-4003c-3p	-4.35757
>ENSCINT00000016546.3_161	>cin-miR-4001c-3p	-3.38753
>ENSCINT00000016546.3_162	>cin-miR-4009c-3p	-4.7179
>ENSCINT00000016546.3_162	>cin-miR-4023-3p	-3.975
>ENSCINT00000016546.3_163	>cin-miR-4132-3p	-8.31663
>ENSCINT00000016546.3_163	>cin-miR-4059-5p	-4.55821
>ENSCINT00000016546.3_163	>cin-miR-4112-3p	-3.15099
>ENSCINT00000016546.3_168	>cin-miR-4027-3p	-5.25276
>ENSCINT00000016546.3_17	>cin-miR-125-3p	-6.12858
>ENSCINT00000016546.3_170	>cin-miR-4000h-5p	-4.14535
>ENSCINT00000016546.3_174	>cin-miR-4146-3p	-3.52452
>ENSCINT00000016546.3_176	>cin-miR-133-5p	-3.70154
>ENSCINT00000016546.3_18	>cin-miR-4060-3p	-3.34113
>ENSCINT00000016546.3_182	>cin-miR-4143-5p	-4.66994
>ENSCINT00000016546.3_182	>cin-miR-200-3p	-4.38382
>ENSCINT00000016546.3_184	>cin-miR-5607-3p	-3.86444
>ENSCINT00000016546.3_185	>cin-miR-672	-11.0211
>ENSCINT00000016546.3_185	>cin-miR-4162-5p	-4.36274
>ENSCINT00000016546.3_185	>cin-miR-4151-3p	-3.83474
>ENSCINT00000016546.3_185	>cin-miR-4102-3p	-3.55317
>ENSCINT00000016546.3_189	>cin-miR-4091-3p	-4.37917
>ENSCINT00000016546.3_19	>cin-miR-5607-5p	-8.94643
>ENSCINT00000016546.3_193	>cin-miR-4005a-5p	-4.87359
>ENSCINT00000016546.3_194	>cin-miR-4216-3p	-11.8699
>ENSCINT00000016546.3_195	>cin-miR-4001b-2-3p	-4.64952
>ENSCINT00000016546.3_197	>cin-miR-4030-3p	-6.0273
>ENSCINT00000016546.3_198	>cin-miR-4136-3p	-4.61365
>ENSCINT00000016546.3_199	>cin-miR-9-5p	-3.06793
>ENSCINT00000016546.3_200	>cin-miR-4182-5p	-4.94767
>ENSCINT00000016546.3_202	>cin-miR-4006f-3p	-4.90037
>ENSCINT00000016546.3_204	>cin-miR-4177-3p	-3.21695
>ENSCINT00000016546.3_209	>cin-miR-4166-5p	-3.85658
>ENSCINT00000016546.3_209	>cin-miR-4177-3p	-3.04557
>ENSCINT00000016546.3_21	>cin-miR-9-5p	-8.90417
>ENSCINT00000016546.3_21	>cin-miR-4000g-3p	-7.16776
>ENSCINT00000016546.3_21	>cin-miR-4006c-3p	-5.47078
>ENSCINT00000016546.3_21	>cin-miR-4178b-5p	-4.71994
>ENSCINT00000016546.3_211	>cin-miR-4003b-3p	-5.86437
>ENSCINT00000016546.3_212	>cin-miR-4030-5p	-7.27085
>ENSCINT00000016546.3_212	>cin-miR-155	-3.41578
>ENSCINT00000016546.3_212	>cin-miR-4200-5p	-3.26821
>ENSCINT00000016546.3_215	>cin-miR-200-3p	-13.6895
>ENSCINT00000016546.3_215	>cin-miR-4143-5p	-3.14283
>ENSCINT00000016546.3_216	>cin-miR-4156-3p	-8.83996
>ENSCINT00000016546.3_216	>cin-miR-4011b-3p	-5.34693
>ENSCINT00000016546.3_217	>cin-miR-4112-3p	-8.5513
>ENSCINT00000016546.3_217	>cin-miR-4132-3p	-3.4191
>ENSCINT00000016546.3_218	>cin-miR-4189-5p	-5.16701
>ENSCINT00000016546.3_219	>cin-let-7c	-6.86457
>ENSCINT00000016546.3_219	>cin-let-7e	-4.09044
>ENSCINT00000016546.3_219	>cin-miR-4139-3p	-3.10595
>ENSCINT00000016546.3_22	>cin-miR-4000a-3p	-5.63554
>ENSCINT00000016546.3_22	>cin-miR-4000a-2-3p	-5.61152
>ENSCINT00000016546.3_22	>cin-miR-4002-3p	-5.46374
>ENSCINT00000016546.3_22	>cin-miR-4204-3p	-3.44433
>ENSCINT00000016546.3_220	>cin-miR-672	-10.5414
>ENSCINT00000016546.3_220	>cin-miR-4162-5p	-6.78859
>ENSCINT00000016546.3_220	>cin-miR-4089-5p	-3.6461
>ENSCINT00000016546.3_221	>cin-miR-4021-3p	-4.66209
>ENSCINT00000016546.3_223	>cin-miR-5609-3p	-5.4382
>ENSCINT00000016546.3_223	>cin-miR-4032-5p	-4.13309
>ENSCINT00000016546.3_225	>cin-miR-92e-3p	-4.85286
>ENSCINT00000016546.3_227	>cin-miR-5598-5p	-8.44139
>ENSCINT00000016546.3_227	>cin-miR-4086-3p	-4.11625
>ENSCINT00000016546.3_23	>cin-miR-125-3p	-6.37187
>ENSCINT00000016546.3_232	>cin-miR-4182-3p	-6.27686
>ENSCINT00000016546.3_232	>cin-miR-4050-5p	-5.19805
>ENSCINT00000016546.3_232	>cin-miR-4013a-5p	-3.53161
>ENSCINT00000016546.3_233	>cin-miR-4146-3p	-5.16904
>ENSCINT00000016546.3_233	>cin-miR-4174-3p	-3.98085
>ENSCINT00000016546.3_233	>cin-miR-4053-3p	-3.70551
>ENSCINT00000016546.3_235	>cin-miR-4051-5p	-4.842
>ENSCINT00000016546.3_235	>cin-miR-4003b-3p	-4.02454
>ENSCINT00000016546.3_237	>cin-miR-4060-3p	-6.03924
>ENSCINT00000016546.3_238	>cin-miR-183-5p	-6.64536
>ENSCINT00000016546.3_239	>cin-miR-4054-5p	-5.81387
>ENSCINT00000016546.3_239	>cin-miR-184	-4.32187
>ENSCINT00000016546.3_24	>cin-miR-4055-3p	-8.90881
>ENSCINT00000016546.3_24	>cin-miR-4198-5p	-3.47875
>ENSCINT00000016546.3_243	>cin-miR-5609-3p	-5.62896
>ENSCINT00000016546.3_244	>cin-miR-4029-3p	-4.9953
>ENSCINT00000016546.3_245	>cin-miR-4203-3p	-6.7634
>ENSCINT00000016546.3_247	>cin-miR-4077d-5p	-7.50562
>ENSCINT00000016546.3_247	>cin-miR-4077c-5p	-3.79765
>ENSCINT00000016546.3_248	>cin-miR-199-3p	-5.94316
>ENSCINT00000016546.3_248	>cin-miR-4170-5p	-4.56543
>ENSCINT00000016546.3_249	>cin-miR-4192-3p	-5.27026
>ENSCINT00000016546.3_25	>cin-miR-216	-3.91185
>ENSCINT00000016546.3_251	>cin-miR-4097-3p	-12.172
>ENSCINT00000016546.3_251	>cin-miR-375-5p	-8.46406
>ENSCINT00000016546.3_252	>cin-miR-4041-3p	-4.52575
>ENSCINT00000016546.3_253	>cin-miR-4018b-5p	-7.51946
>ENSCINT00000016546.3_259	>cin-miR-133-3p	-5.09448
>ENSCINT00000016546.3_259	>cin-miR-4216-3p	-4.62809
>ENSCINT00000016546.3_264	>cin-miR-4075-5p	-6.40674
>ENSCINT00000016546.3_264	>cin-miR-31	-3.77656
>ENSCINT00000016546.3_266	>cin-miR-4199-3p	-3.21688
>ENSCINT00000016546.3_267	>cin-miR-4034-5p	-3.86385
>ENSCINT00000016546.3_267	>cin-miR-4179b-3p	-3.25163
>ENSCINT00000016546.3_27	>cin-miR-4143-5p	-3.62267
>ENSCINT00000016546.3_271	>cin-miR-4011b-3p	-4.32244
>ENSCINT00000016546.3_271	>cin-miR-4023-3p	-4.23266
>ENSCINT00000016546.3_274	>cin-miR-4097-3p	-12.6352
>ENSCINT00000016546.3_274	>cin-miR-375-5p	-6.67254
>ENSCINT00000016546.3_275	>cin-miR-4072-3p	-5.10396
>ENSCINT00000016546.3_275	>cin-miR-4199-3p	-4.25011
>ENSCINT00000016546.3_276	>cin-miR-4065-5p	-8.46345
>ENSCINT00000016546.3_279	>cin-miR-4001c-3p	-4.6724
>ENSCINT00000016546.3_281	>cin-miR-4060-3p	-10.2516
>ENSCINT00000016546.3_281	>cin-miR-4087-5p	-3.52314
>ENSCINT00000016546.3_282	>cin-miR-4018b-5p	-3.58343
>ENSCINT00000016546.3_285	>cin-miR-5602-5p	-5.24467
>ENSCINT00000016546.3_286	>cin-miR-4170-5p	-5.92048
>ENSCINT00000016546.3_288	>cin-miR-4018b-5p	-4.99036
>ENSCINT00000016546.3_289	>cin-miR-4197-5p	-14.1464
>ENSCINT00000016546.3_289	>cin-miR-4000f-5p	-6.35617
>ENSCINT00000016546.3_289	>cin-miR-4000i-5p	-6.30311
>ENSCINT00000016546.3_289	>cin-miR-4000e-5p	-4.72926
>ENSCINT00000016546.3_29	>cin-miR-5603-5p	-7.04859
>ENSCINT00000016546.3_29	>cin-miR-4009b-5p	-3.63097
>ENSCINT00000016546.3_294	>cin-miR-4056-5p	-8.89668
>ENSCINT00000016546.3_295	>cin-miR-4006f-5p	-4.31236
>ENSCINT00000016546.3_295	>cin-miR-4006d-5p	-4.03794
>ENSCINT00000016546.3_296	>cin-miR-133-5p	-4.78555
>ENSCINT00000016546.3_299	>cin-miR-4083-5p	-4.43833
>ENSCINT00000016546.3_299	>cin-miR-4216-3p	-4.18907
>ENSCINT00000016546.3_30	>cin-miR-4112-5p	-5.52597
>ENSCINT00000016546.3_30	>cin-miR-4219-5p	-3.75162
>ENSCINT00000016546.3_301	>cin-let-7a-1-3p	-3.37744
>ENSCINT00000016546.3_302	>cin-miR-4040-5p	-6.54807
>ENSCINT00000016546.3_304	>cin-miR-4006a-1-3p	-3.15199
>ENSCINT00000016546.3_311	>cin-miR-4087-5p	-3.76178
>ENSCINT00000016546.3_312	>cin-miR-4200-3p	-3.84643
>ENSCINT00000016546.3_313	>cin-miR-4001a-1-3p	-6.59338
>ENSCINT00000016546.3_313	>cin-miR-4064-5p	-5.69096
>ENSCINT00000016546.3_314	>cin-miR-4000b-2-3p	-6.43816
>ENSCINT00000016546.3_314	>cin-miR-4000d-3p	-5.70542
>ENSCINT00000016546.3_315	>cin-miR-4000f-3p	-5.01585
>ENSCINT00000016546.3_317	>cin-let-7e	-9.23903
>ENSCINT00000016546.3_317	>cin-let-7c	-4.70252
>ENSCINT00000016546.3_318	>cin-miR-4058-5p	-7.68992
>ENSCINT00000016546.3_318	>cin-miR-4082-3p	-4.73494
>ENSCINT00000016546.3_319	>cin-miR-4081-3p	-3.96732
>ENSCINT00000016546.3_321	>cin-miR-4000b-2-3p	-3.94834
>ENSCINT00000016546.3_321	>cin-miR-4000d-3p	-3.2156
>ENSCINT00000016546.3_325	>cin-miR-4044-3p	-7.69284
>ENSCINT00000016546.3_325	>cin-miR-4139-5p	-6.99794
>ENSCINT00000016546.3_326	>cin-miR-4181-3p	-4.47515
>ENSCINT00000016546.3_327	>cin-miR-4006f-3p	-5.14267
>ENSCINT00000016546.3_327	>cin-miR-5602-3p	-3.87118
>ENSCINT00000016546.3_329	>cin-miR-183-5p	-3.51124
>ENSCINT00000016546.3_33	>cin-miR-4119-5p	-9.55892
>ENSCINT00000016546.3_33	>cin-miR-4094-3p	-3.1655
>ENSCINT00000016546.3_330	>cin-miR-4000g-5p	-5.73228
>ENSCINT00000016546.3_330	>cin-miR-4002-5p	-5.37065
>ENSCINT00000016546.3_331	>cin-miR-4001a-5p	-7.21816
>ENSCINT00000016546.3_331	>cin-miR-4001b-5p	-6.59893
>ENSCINT00000016546.3_331	>cin-miR-4001h-5p	-6.13636
>ENSCINT00000016546.3_331	>cin-miR-4000d-5p	-5.56496
>ENSCINT00000016546.3_331	>cin-miR-4000b-5p	-5.37972
>ENSCINT00000016546.3_331	>cin-miR-4019-5p	-5.11866
>ENSCINT00000016546.3_332	>cin-miR-4003b-5p	-4.22516
>ENSCINT00000016546.3_334	>cin-miR-4174-3p	-4.64982
>ENSCINT00000016546.3_334	>cin-miR-4128-3p	-4.31794
>ENSCINT00000016546.3_335	>cin-miR-4219-5p	-7.25374
>ENSCINT00000016546.3_335	>cin-miR-4097-5p	-4.55813
>ENSCINT00000016546.3_337	>cin-miR-4020b-3p	-6.82525
>ENSCINT00000016546.3_339	>cin-miR-133-5p	-3.188
>ENSCINT00000016546.3_34	>cin-miR-4081-5p	-6.22655
>ENSCINT00000016546.3_340	>cin-miR-4160-3p	-5.2107
>ENSCINT00000016546.3_340	>cin-miR-4011a-5p	-3.71195
>ENSCINT00000016546.3_343	>cin-miR-125-5p	-9.19575
>ENSCINT00000016546.3_343	>cin-miR-4218-5p	-3.18324
>ENSCINT00000016546.3_343	>cin-miR-4024-5p	-3.17971
>ENSCINT00000016546.3_344	>cin-miR-4160-3p	-5.13664
>ENSCINT00000016546.3_344	>cin-miR-4011a-5p	-3.73402
>ENSCINT00000016546.3_345	>cin-miR-4018b-5p	-5.53863
>ENSCINT00000016546.3_345	>cin-miR-4001i-5p	-3.86916
>ENSCINT00000016546.3_345	>cin-miR-1502a-5p	-3.86634
>ENSCINT00000016546.3_345	>cin-miR-4001f-5p	-3.68207
>ENSCINT00000016546.3_346	>cin-miR-4006c-5p	-4.20791
>ENSCINT00000016546.3_347	>cin-miR-125-5p	-6.0421
>ENSCINT00000016546.3_347	>cin-miR-4024-5p	-3.48594
>ENSCINT00000016546.3_35	>cin-miR-4082-5p	-5.24771
>ENSCINT00000016546.3_350	>cin-miR-4116-5p	-8.5763
>ENSCINT00000016546.3_350	>cin-miR-4047-3p	-7.16855
>ENSCINT00000016546.3_354	>cin-miR-4006a-5p	-4.10061
>ENSCINT00000016546.3_354	>cin-miR-4006f-5p	-4.06893
>ENSCINT00000016546.3_356	>cin-miR-199-3p	-5.10834
>ENSCINT00000016546.3_359	>cin-miR-133-3p	-8.21479
>ENSCINT00000016546.3_359	>cin-let-7d-3p	-7.08943
>ENSCINT00000016546.3_359	>cin-miR-4216-3p	-4.78293
>ENSCINT00000016546.3_36	>cin-miR-4013a-5p	-4.44213
>ENSCINT00000016546.3_36	>cin-miR-4182-3p	-4.18942
>ENSCINT00000016546.3_36	>cin-miR-4013b-5p	-3.55998
>ENSCINT00000016546.3_361	>cin-miR-4019-5p	-4.96731
>ENSCINT00000016546.3_362	>cin-miR-4147-3p	-6.31632
>ENSCINT00000016546.3_364	>cin-miR-5598-3p	-9.02839
>ENSCINT00000016546.3_366	>cin-miR-5604-3p	-8.86412
>ENSCINT00000016546.3_366	>cin-miR-4098-5p	-7.19762
>ENSCINT00000016546.3_366	>cin-miR-29-5p	-5.9876
>ENSCINT00000016546.3_366	>cin-miR-15-3p	-4.03973
>ENSCINT00000016546.3_366	>cin-miR-4059-3p	-3.68302
>ENSCINT00000016546.3_368	>cin-miR-4109-5p	-9.34767
>ENSCINT00000016546.3_369	>cin-miR-5602-3p	-3.70236
>ENSCINT00000016546.3_369	>cin-miR-4006f-3p	-3.23889
>ENSCINT00000016546.3_37	>cin-miR-4000g-5p	-5.75919
>ENSCINT00000016546.3_37	>cin-miR-4002-5p	-5.327
>ENSCINT00000016546.3_37	>cin-miR-4016	-5.31591
>ENSCINT00000016546.3_370	>cin-miR-4156-3p	-7.54543
>ENSCINT00000016546.3_370	>cin-miR-4011b-3p	-4.15211
>ENSCINT00000016546.3_370	>cin-miR-126-5p	-3.8569
>ENSCINT00000016546.3_370	>cin-miR-4023-3p	-3.30095
>ENSCINT00000016546.3_371	>cin-miR-5609-5p	-11.6619
>ENSCINT00000016546.3_374	>cin-miR-4019-5p	-3.34164
>ENSCINT00000016546.3_376	>cin-miR-31	-4.91051
>ENSCINT00000016546.3_38	>cin-miR-4006c-5p	-5.31449
>ENSCINT00000016546.3_38	>cin-miR-4054-5p	-3.15233
>ENSCINT00000016546.3_382	>cin-miR-4157-5p	-6.51866
>ENSCINT00000016546.3_383	>cin-miR-4066-5p	-7.6241
>ENSCINT00000016546.3_383	>cin-miR-4000h-5p	-6.3579
>ENSCINT00000016546.3_383	>cin-miR-4056-5p	-3.80916
>ENSCINT00000016546.3_384	>cin-miR-375-3p	-7.51156
>ENSCINT00000016546.3_388	>cin-miR-4071-5p	-3.10274
>ENSCINT00000016546.3_389	>cin-miR-4219-5p	-6.44874
>ENSCINT00000016546.3_389	>cin-miR-4112-5p	-4.17109
[truncated: 1,905 more rows]

## Sheet: real time pcr
UNIQID	name	NT	T1	T2	T4	T8	T24	T48
ENSCING00000006967	IL17 1	1	3.9	2.9	4.3	3.8	4.5	1.18
ENSCING00000024333	IL17 2	1	2.8	1.4	1.9	4.3	3.7	2.6
ENSCING00000005269	IL17 3	1	2.5	3.4	3.9	1.9	3.35	2.9
ENSCING00000008565	TGFŒ≤	1	2.5	1.2	4.8	2.1	3.7	4.9
ENSCING00000021369	MIF1	1	4.8	1.2	0.7	1.45	0.7	1.2
ENSCING00000021423	MIF2	1	1.1	0.9	1.2	1.4	1.6	0.9
ENSCING00000008162	TNF	1	2.5	7.2	2.9	2.4	1.3	1.2
ENSCING00000006933	NFkB	1	4.2	2.8	6.2	1.1	0.4	5.9
ENSCING00000023704	CYP P450 2B10-like	1	3.7	2661	3301	1029	1312	1.09
ENSCING00000014704	CYP P450 2C15-like	1	2.6	4.7	0.6	1.12	6213	2.4
ENSCING00000013919	CYP P450 2C42-like	1	3.4	1.7	0.47	1.51	1.13	3.1
ENSCING00000017012	CYP P450 2J6-like	1	1492	0.9	0.27	0.9	1.14	1.1
ENSCING00000005903	CYP P450 2U1	1	1.7	1.2	2.5	0.68	0.93	1.01
ENSCING00000009298	CYP P450 2U1-like	1	2.1	5.6	8.3	1.28	3.39	2.3
ENSCING00000004714	CYP P450 4F3	1	5.3	1.8	7.6	1.25	2.6	1.8
ENSCING00000006567	CYP P450 4F6	1	7.3	4.6	8.2	1.2	1.3	1.2

## Sheet: common mirna cyto-inflam
>cin-let-7a-5p
>cin-let-7d		ENSCING00000013600	ENSCING00000013919
>cin-let-7e		ENSCING00000006967	ENSCING00000004714
>cin-let-7f-5p			ENSCING00000004714	ENSCING00000005269
>cin-miR-3575-3p
>cin-miR-183-5p
>cin-miR-196-3p		ENSCING00000013600	ENSCING00000004714	ENSCING00000005269	ENSCING00000009298
>cin-miR-200-5p
>cin-miR-4001b-1-3p
>cin-miR-4009a-3p
>cin-miR-4009b-5p
>cin-miR-4011a-5p
>cin-miR-4020b-3p
>cin-miR-4036-3p		ENSCING00000009298	ENSCING00000008093	ENSCING00000013919
>cin-miR-4037-5p
>cin-miR-4043-5p
>cin-miR-4047-3p
>cin-miR-4058-5p
>cin-miR-4064-5p
>cin-miR-4065-3p
>cin-miR-4077d-5p
>cin-miR-4085-3p
>cin-miR-4102-5p
>cin-miR-4115-5p
>cin-miR-4116-5p
>cin-miR-4117-5p
>cin-miR-4119-3p
>cin-miR-4121-3p
>cin-miR-4148-5p
>cin-miR-4187-5p
>cin-miR-4207-3p
>cin-miR-4219-5p
>cin-miR-5596a-3p
>cin-miR-5596b-3p		ENSCING00000004714	ENSCING00000013919	ENSCING00000017012	ENSCING00000005903
>cin-miR-5603-3p
>cin-miR-5607-3p
>cin-miR-5609-5p
>cin-miR-5612-5p
>cin-miR-672
>cin-miR-7-5p
>cin-miR-92c-5p
>cin-miR-92e-5p		ENSCING00000004714	ENSCING00000023704

## Sheet: Sheet1
Result for transcription factor: NC 020167.2:c6017705-5996281 Ciona intestinalis chromosome 2 KH whole genome shotgun sequence
Display 51020304050All records
Search:
tf	Seq-id	predicted motivs	position	Mismatch	Score
NC_020167.2:c6017705-5996281_Ciona_intestinalis_chromosome_2_KH_whole_genome_shotgun_sequence	10dna:chromosomechromosome:KH:10:1470500:1474417:-1	tcggc	1985	0	0.006
NC_020167.2:c6017705-5996281_Ciona_intestinalis_chromosome_2_KH_whole_genome_shotgun_sequence	10dna:chromosomechromosome:KH:10:1470500:1474417:-1	tcggc	3046	0	0.006
NC_020167.2:c6017705-5996281_Ciona_intestinalis_chromosome_2_KH_whole_genome_shotgun_sequence	10dna:chromosomechromosome:KH:10:1470500:1474417:-1	tcggc	3402	0	0.006
NC_020167.2:c6017705-5996281_Ciona_intestinalis_chromosome_2_KH_whole_genome_shotgun_sequence	10dna:chromosomechromosome:KH:10:1470500:1474417:-1	tcggc	3611	0	0.006
Result for transcription factor: NC 020167.2:c6017705-5996281 Ciona intestinalis chromosome 2 KH whole genome shotgun sequence
Display 51020304050All records
Search:
tf	Seq-id	predicted motivs	position	Mismatch	Score
NC_020167.2:c6017705-5996281_Ciona_intestinalis_chromosome_2_KH_whole_genome_shotgun_sequence	HT001236.1dna:scaffoldscaffold:KH:HT001236.1:7705:11591:1	gccga	1107	0	0.007
NC_020167.2:c6017705-5996281_Ciona_intestinalis_chromosome_2_KH_whole_genome_shotgun_sequence	HT001236.1dna:scaffoldscaffold:KH:HT001236.1:7705:11591:1	gccga	1496	0	0.007
NC_020167.2:c6017705-5996281_Ciona_intestinalis_chromosome_2_KH_whole_genome_shotgun_sequence	HT001236.1dna:scaffoldscaffold:KH:HT001236.1:7705:11591:1	gccga	3077	0	0.007
NC_020167.2:c6017705-5996281_Ciona_intestinalis_chromosome_2_KH_whole_genome_shotgun_sequence	HT001236.1dna:scaffoldscaffold:KH:HT001236.1:7705:11591:1	gccga	3718	0	0.007
NC_020167.2:c6017705-5996281_Ciona_intestinalis_chromosome_2_KH_whole_genome_shotgun_sequence	HT001236.1dna:scaffoldscaffold:KH:HT001236.1:7705:11591:1	tcggc	756	0	0.001
Result for transcription factor: NC 020167.2:c6017705-5996281 Ciona intestinalis chromosome 2 KH whole genome shotgun sequence
Display 51020304050All records
Search:
tf	Seq-id	predicted motivs	position	Mismatch	Score
NC_020167.2:c6017705-5996281_Ciona_intestinalis_chromosome_2_KH_whole_genome_shotgun_sequence	ENSCINT00000026704.2cdna:protein_coding	tcggc	868	0	0.003
NC_020167.2:c6017705-5996281_Ciona_intestinalis_chromosome_2_KH_whole_genome_shotgun_sequence	ENSCINT00000026704.2cdna:protein_coding	tcggc	1331	0	0.003
NC_020167.2:c6017705-5996281_Ciona_intestinalis_chromosome_2_KH_whole_genome_shotgun_sequence	ENSCINT00000012200.3cdna:protein_coding	tcggc	156	0	0.004
NC_020167.2:c6017705-5996281_Ciona_intestinalis_chromosome_2_KH_whole_genome_shotgun_sequence	ENSCINT00000012200.3cdna:protein_coding	tcggc	570	0	0.004
NC_020167.2:c6017705-5996281_Ciona_intestinalis_chromosome_2_KH_whole_genome_shotgun_sequence	ENSCINT00000012200.3cdna:protein_coding	gccga	1183	0	0.001
Result for transcription factor: NC 020167.2:c6017705-5996281 Ciona intestinalis chromosome 2 KH whole genome shotgun sequence
Display 51020304050All records
Search:
tf	Seq-id	predicted motivs	position	Mismatch	Score
NC_020167.2:c6017705-5996281_Ciona_intestinalis_chromosome_2_KH_whole_genome_shotgun_sequence	ENSCINT00000025605.2cdna:protein_coding	gccga	224	0	0.001

## Sheet: DAVID ID conversin
ENSEMBL_GENE_ID Name Species
ENSCING00000013960 uncharacterized LOC100184570(LOC100184570) Ciona intestinalis
ENSCING00000005303 cAMP and cAMP-inhibited cGMP 3',5'-cyclic phosphodiesterase 10A(LOC100184573) Ciona intestinalis
ENSCING00000011457 uncharacterized LOC101242368(LOC101242368) Ciona intestinalis
ENSCING00000004697 ninjurin-1(LOC100184566) Ciona intestinalis
ENSCING00000005322 superoxide dismutase [Cu-Zn](LOC100184567) Ciona intestinalis
ENSCING00000000627 calmodulin-like(LOC100184552) Ciona intestinalis
ENSCING00000005939 P-selectin-like(LOC100181480) Ciona intestinalis
ENSCING00000019976 fatty-acid amide hydrolase 1-like(LOC100175337) Ciona intestinalis
ENSCING00000005966 3-ketosteroid-9-alpha-monooxygenase oxygenase subunit-like(LOC100177386) Ciona intestinalis
ENSCING00000023798 testis-specific serine/threonine-protein kinase 1-like(LOC100185582) Ciona intestinalis
ENSCING00000010008 uncharacterized LOC100175343(LOC100175343) Ciona intestinalis
ENSCING00000023526 uncharacterized LOC100181472(LOC100181472) Ciona intestinalis
ENSCING00000024324 omega-scoloptoxin-Ssm1a-like(LOC104266286) Ciona intestinalis
ENSCING00000022413 uncharacterized LOC100186592(LOC100186592) Ciona intestinalis
ENSCING00000012985 uncharacterized LOC100183521(LOC100183521) Ciona intestinalis
ENSCING00000023462 G surface protein, allelic form 156(LOC100177378) Ciona intestinalis
ENSCING00000007462 hypoxia-inducible factor 1-alpha inhibitor(LOC100179426) Ciona intestinalis
ENSCING00000022495 uncharacterized LOC104266283(LOC104266283) Ciona intestinalis
ENSCING00000014595 uncharacterized LOC100183526(LOC100183526) Ciona intestinalis
ENSCING00000003370 gamma-aminobutyric acid type B receptor subunit 1(LOC100177382) Ciona intestinalis
ENSCING00000006155 arylamine N-acetyltransferase, liver isozyme-like(LOC100176358) Ciona intestinalis
ENSCING00000009823 E3 ubiquitin-protein ligase CCNB1IP1-like(LOC100182488) Ciona intestinalis
ENSCING00000008797 actin, cytoplasmic-like(LOC100185562) Ciona intestinalis
ENSCING00000013191 leukocyte elastase inhibitor-like(LOC100179418) Ciona intestinalis
ENSCING00000008448 sodium-independent sulfate anion transporter-like(LOC100183516) Ciona intestinalis
ENSCING00000007073 uncharacterized LOC100182494(LOC100182494) Ciona intestinalis
ENSCING00000020643 uncharacterized LOC100175312(LOC100175312) Ciona intestinalis
ENSCING00000003702 uncharacterized LOC100185552(LOC100185552) Ciona intestinalis
ENSCING00000017989 uncharacterized LOC100176336(LOC100176336) Ciona intestinalis
ENSCING00000023653 uncharacterized LOC100182481(LOC100182481) Ciona intestinalis
ENSCING00000018519 uncharacterized protein C4orf45-like(LOC100179411) Ciona intestinalis
ENSCING00000022559 phospholipid scramblase 1-like(LOC101242405) Ciona intestinalis
ENSCING00000007635 solute carrier family 22 member 5-like(LOC101243429) Ciona intestinalis
ENSCING00000020626 angiopoietin-related protein 3-like(LOC101242406) Ciona intestinalis
ENSCING00000014115 kelch-like protein 2(LOC100182487) Ciona intestinalis
ENSCING00000007434 uncharacterized LOC100176328(LOC100176328) Ciona intestinalis
ENSCING00000008932 proline-rich receptor-like protein kinase PERK2(LOC101243454) Ciona intestinalis
ENSCING00000023111 uncharacterized LOC101243441(LOC101243441) Ciona intestinalis
ENSCING00000017706 uncharacterized LOC101242418(LOC101242418) Ciona intestinalis
ENSCING00000007805 protein FAM154B(LOC100178371) Ciona intestinalis
ENSCING00000003141 integrin beta-6-like(LOC100179396) Ciona intestinalis
ENSCING00000014129 uncharacterized LOC101243447(LOC101243447) Ciona intestinalis
ENSCING00000008301 cytochrome P450 2J6-like(LOC100184504) Ciona intestinalis
ENSCING00000007042 hydroxymethylglutaryl-CoA synthase 1(LOC100175295) Ciona intestinalis
ENSCING00000011626 uncharacterized LOC100180403(LOC100180403) Ciona intestinalis
ENSCING00000024090 EGF-containing fibulin-like extracellular matrix protein 1(LOC100179371) Ciona intestinalis
ENSCING00000005590 uncharacterized LOC101243472(LOC101243472) Ciona intestinalis
ENSCING00000007389 multidrug resistance protein 1-like(LOC100180385) Ciona intestinalis
ENSCING00000015526 protein jagged-1b-like(LOC101242451) Ciona intestinalis
ENSCING00000004461 multidrug resistance protein 1A(LOC100184484) Ciona intestinalis
ENSCING00000008759 complement component C6-like(LOC100176281) Ciona intestinalis
ENSCING00000007429 uncharacterized LOC100187538(LOC100187538) Ciona intestinalis
ENSCING00000019262 uncharacterized LOC100181395(LOC100181395) Ciona intestinalis
ENSCING00000021839 uncharacterized LOC100180371(LOC100180371) Ciona intestinalis
ENSCING00000006923 uncharacterized LOC101242469(LOC101242469) Ciona intestinalis
ENSCING00000009590 78 kDa glucose-regulated protein-like(LOC101242470) Ciona intestinalis
ENSCING00000012976 uncharacterized LOC100178327(LOC100178327) Ciona intestinalis
ENSCING00000016527 solute carrier family 13 member 2-like(LOC100175240) Ciona intestinalis
ENSCING00000014422 uncharacterized LOC100186505(LOC100186505) Ciona intestinalis
ENSCING00000018885 alpha-tectorin-like(LOC101242491) Ciona intestinalis
ENSCING00000018297 uncharacterized LOC100182412(LOC100182412) Ciona intestinalis
ENSCING00000007413 leukocyte elastase inhibitor-like(LOC100176269) Ciona intestinalis
ENSCING00000013016 4-coumarate--CoA ligase-like 7(LOC100178317) Ciona intestinalis
ENSCING00000021881 uncharacterized LOC100176256(LOC100176256) Ciona intestinalis
ENSCING00000013362 uncharacterized LOC101243504(LOC101243504) Ciona intestinalis
ENSCING00000011380 uncharacterized LOC100179330(LOC100179330) Ciona intestinalis
ENSCING00000011544 uncharacterized LOC100178306(LOC100178306) Ciona intestinalis
ENSCING00000020648 uncharacterized LOC100179320(LOC100179320) Ciona intestinalis
ENSCING00000021861 sorbitol dehydrogenase-like(LOC100177275) Ciona intestinalis
ENSCING00000011619 uncharacterized LOC101242508(LOC101242508) Ciona intestinalis
ENSCING00000006811 putative sodium-coupled neutral amino acid transporter 9(LOC100186482) Ciona intestinalis
ENSCING00000020514 uncharacterized LOC100185459(LOC100185459) Ciona intestinalis
ENSCING00000012852 seprase-like(LOC100184435) Ciona intestinalis
ENSCING00000000950 marginal zone B- and B1-cell-specific protein-like(LOC100178292) Ciona intestinalis
ENSCING00000013192 uncharacterized LOC100186486(LOC100186486) Ciona intestinalis
ENSCING00000008542 uncharacterized LOC100175208(LOC100175208) Ciona intestinalis
ENSCING00000001412 DEAD-Box Protein(dead1a) Ciona intestinalis
ENSCING00000001721 T-box transcription factor Ci-mT(mT) Ciona intestinalis
ENSCING00000018923 cysteine-rich secretory protein LCCL domain-containing 2-like(LOC101242525) Ciona intestinalis
ENSCING00000010079 apolipoprotein D-like(LOC100182368) Ciona intestinalis
ENSCING00000016336 collectin-46-like(LOC100184416) Ciona intestinalis
ENSCING00000012478 testis-specific serine/threonine-protein kinase 2-like(LOC100180320) Ciona intestinalis
ENSCING00000014273 lipopolysaccharide-binding protein-like(LOC100185445) Ciona intestinalis
ENSCING00000004090 uncharacterized LOC100179289(LOC100179289) Ciona intestinalis
ENSCING00000003128 Ci-META4(meta4) Ciona intestinalis
ENSCING00000023642 uncharacterized LOC100178257(LOC100178257) Ciona intestinalis
ENSCING00000017012 cytochrome P450 2J6-like(LOC100175185) Ciona intestinalis
ENSCING00000012328 protein FAM166B-like(LOC100182355) Ciona intestinalis
ENSCING00000006101 Epi-1(ciepi-1) Ciona intestinalis
ENSCING00000023437 uncharacterized LOC100175190(LOC100175190) Ciona intestinalis
ENSCING00000013955 uncharacterized LOC100180310(LOC100180310) Ciona intestinalis
ENSCING00000013796 hematopoietic prostaglandin D synthase-like(LOC100177239) Ciona intestinalis
ENSCING00000014458 slit homolog 3 protein(LOC100179272) Ciona intestinalis
ENSCING00000005380 voltage gated potassium channel subunit(kcnq1) Ciona intestinalis
ENSCING00000005452 uncharacterized LOC100177227(LOC100177227) Ciona intestinalis
ENSCING00000020443 cysteine-rich protein 1-like(LOC100180300) Ciona intestinalis
ENSCING00000005020 serine--pyruvate aminotransferase(LOC100178242) Ciona intestinalis
ENSCING00000020771 uncharacterized LOC100187459(LOC100187459) Ciona intestinalis
ENSCING00000003499 uncharacterized LOC100183365(LOC100183365) Ciona intestinalis
ENSCING00000009112 uncharacterized LOC100187463(LOC100187463) Ciona intestinalis
ENSCING00000002872 G-protein coupled receptor like protein(cinut) Ciona intestinalis
ENSCING00000007292 endoplasmin-like(LOC100187454) Ciona intestinalis
ENSCING00000005310 uncharacterized protein C17orf105 homolog(LOC100178239) Ciona intestinalis
ENSCING00000003830 tRNA-splicing ligase RtcB homolog(LOC100176177) Ciona intestinalis
ENSCING00000006625 uncharacterized LOC100179252(LOC100179252) Ciona intestinalis
ENSCING00000013649 gap junction delta-2 protein-like(LOC100181290) Ciona intestinalis
ENSCING00000024777 cytochrome c oxidase copper chaperone(LOC100185391) Ciona intestinalis
ENSCING00000018594 uncharacterized LOC100183330(LOC100183330) Ciona intestinalis
ENSCING00000003885 uncharacterized LOC100187428(LOC100187428) Ciona intestinalis
ENSCING00000002930 protocadherin Fat 1(LOC100175143) Ciona intestinalis
ENSCING00000018839 uncharacterized LOC100179224(LOC100179224) Ciona intestinalis
ENSCING00000005269 interleukin 17-3(il-17-3) Ciona intestinalis
ENSCING00000024246 solute carrier family 13 member 5-like(LOC101242602) Ciona intestinalis
ENSCING00000025206 NADH dehydrogenase subunit 4L(ND4L) Ciona intestinalis
ENSCING00000014252 mannose-binding lectin(LOC100179227) Ciona intestinalis
ENSCING00000009857 uncharacterized LOC100187420(LOC100187420) Ciona intestinalis
ENSCING00000007109 sodium/glucose cotransporter 1(LOC100184349) Ciona intestinalis
ENSCING00000019644 fatty acid synthase(LOC100181277) Ciona intestinalis
ENSCING00000000704 lymphocyte antigen 6D-like(LOC100180253) Ciona intestinalis
ENSCING00000023683 sodium-dependent proline transporter(LOC100187411) Ciona intestinalis
ENSCING00000014262 immunoglobulin superfamily containing leucine-rich repeat protein 2-like(LOC100180243) Ciona intestinalis
ENSCING00000004219 erythrocyte band 7 integral membrane protein pseudogene(LOC100185365) Ciona intestinalis
ENSCING00000007461 uncharacterized LOC100183317(LOC100183317) Ciona intestinalis
ENSCING00000006967 interleukin 17-1(il-17-1) Ciona intestinalis
ENSCING00000019052 uncharacterized LOC100187392(LOC100187392) Ciona intestinalis
ENSCING00000003904 histone H1-beta, late embryonic-like(LOC100182273) Ciona intestinalis
ENSCING00000000718 putative defense protein 3(LOC100179201) Ciona intestinalis
ENSCING00000006743 4-coumarate--CoA ligase 1-like(LOC100187395) Ciona intestinalis
ENSCING00000009393 uncharacterized LOC100176132(LOC100176132) Ciona intestinalis
ENSCING00000014176 NXPE family member 3-like(LOC100187384) Ciona intestinalis
ENSCING00000009761 sodium-coupled monocarboxylate transporter 1-like(LOC100175097) Ciona intestinalis
ENSCING00000011763 E-selectin-like(LOC100176127) Ciona intestinalis
ENSCING00000019185 tyrosine-protein kinase SRK2(LOC445711) Ciona intestinalis
ENSCING00000021665 histone H1-delta-like(LOC104266556) Ciona intestinalis
ENSCING00000021809 protein FAM26F-like(LOC100175094) Ciona intestinalis
ENSCING00000001273 homeobox transcription factor Hox1(hox1) Ciona intestinalis
ENSCING00000013196 uncharacterized LOC100180200(LOC100180200) Ciona intestinalis
ENSCING00000005065 uncharacterized LOC104266535(LOC104266535) Ciona intestinalis
ENSCING00000007703 elongation factor 1-alpha, oocyte form(LOC100177129) Ciona intestinalis
ENSCING00000012512 autocrine proliferation repressor protein A-like(LOC100187370) Ciona intestinalis
ENSCING00000005374 uncharacterized LOC100179179(LOC100179179) Ciona intestinalis
ENSCING00000019613 body wall muscle protein HR-29-like(LOC100179180) Ciona intestinalis
ENSCING00000022012 uncharacterized LOC100183277(LOC100183277) Ciona intestinalis
ENSCING00000000884 sodium-dependent phosphate transport protein 2B(LOC100184302) Ciona intestinalis
ENSCING00000005991 hemicentin-1(LOC100182255) Ciona intestinalis
ENSCING00000004882 globin(hb4) Ciona intestinalis
ENSCING00000007825 60 kDa heat shock protein, mitochondrial-like(LOC100186337) Ciona intestinalis
ENSCING00000012427 uncharacterized LOC100186342(LOC100186342) Ciona intestinalis
ENSCING00000012298 allene oxide synthase-lipoxygenase protein-like(LOC100178151) Ciona intestinalis
ENSCING00000012598 transcription factor protein(ap-2-like1) Ciona intestinalis
ENSCING00000001323 uncharacterized LOC100182235(LOC100182235) Ciona intestinalis
ENSCING00000011421 17-beta-hydroxysteroid dehydrogenase 14(LOC100182236) Ciona intestinalis
ENSCING00000007681 cathepsin L1-like(LOC100176092) Ciona intestinalis
ENSCING00000012877 uncharacterized LOC101242656(LOC101242656) Ciona intestinalis
ENSCING00000000936 MAM and LDL-receptor class A domain-containing protein 2(LOC778531) Ciona intestinalis
ENSCING00000007206 tyrosine 3-monooxygenase(th) Ciona intestinalis
ENSCING00000010518 ABC transporter G family member 14-like(LOC100177108) Ciona intestinalis
ENSCING00000006620 vasopressin/oxytocin-related peptide receptor(ci-vp-r) Ciona intestinalis
ENSCING00000016349 uncharacterized LOC100185302(LOC100185302) Ciona intestinalis
ENSCING00000017547 sulfotransferase 1C2-like(LOC100177098) Ciona intestinalis
ENSCING00000013599 uncharacterized LOC100187343(LOC100187343) Ciona intestinalis
ENSCING00000001811 apoptosis-inducing factor 2(LOC100186319) Ciona intestinalis
ENSCING00000003984 deleted in malignant brain tumors 1 protein-like(LOC100180175) Ciona intestinalis
ENSCING00000019081 proto-oncogene serine/threonine-protein kinase mos-like(LOC100177088) Ciona intestinalis
ENSCING00000003559 uncharacterized LOC100185281(LOC100185281) Ciona intestinalis
ENSCING00000005158 uncharacterized LOC100187332(LOC100187332) Ciona intestinalis
ENSCING00000007705 uncharacterized LOC100185285(LOC100185285) Ciona intestinalis
ENSCING00000023270 uncharacterized LOC100175046(LOC100175046) Ciona intestinalis
ENSCING00000024391 pseudouridine-metabolizing bifunctional protein C1861.05-like(LOC100183226) Ciona intestinalis
ENSCING00000021213 uncharacterized LOC100183229(LOC100183229) Ciona intestinalis
ENSCING00000014003 uncharacterized LOC100176061(LOC100176061) Ciona intestinalis
ENSCING00000022187 solute carrier family 22 member 16-like(LOC101242688) Ciona intestinalis
ENSCING00000011757 transmembrane protein Vc20(LOC100125887) Ciona intestinalis
ENSCING00000007653 transmembrane protein Vc182(vc182) Ciona intestinalis
ENSCING00000004359 zinc finger protein (C2H2)-145(zf(c2h2)-145) Ciona intestinalis
ENSCING00000001284 monocarboxylate transporter 2-like(LOC100180147) Ciona intestinalis
ENSCING00000023341 protein stum homolog(LOC100183220) Ciona intestinalis
ENSCING00000009742 lactadherin(LOC100184245) Ciona intestinalis
ENSCING00000018235 zinc finger protein (ZZ-type)-2(zf(zz)-2) Ciona intestinalis
ENSCING00000008195 uncharacterized LOC100175016(LOC100175016) Ciona intestinalis
ENSCING00000013744 uncharacterized LOC100184233(LOC100184233) Ciona intestinalis
ENSCING00000014785 kelch-like protein 7(LOC100180139) Ciona intestinalis
ENSCING00000018470 uncharacterized LOC100182188(LOC100182188) Ciona intestinalis
ENSCING00000001096 uncharacterized LOC100181165(LOC100181165) Ciona intestinalis
ENSCING00000011772 vanadium binding protein 4(vanabin4) Ciona intestinalis
ENSCING00000008025 N-acylglucosamine 2-epimerase-like(LOC100186287) Ciona intestinalis
ENSCING00000022115 protein unc-80 homolog(LOC100187298) Ciona intestinalis
ENSCING00000005903 cytochrome P450 2U1(LOC100185251) Ciona intestinalis
ENSCING00000023791 myosin-6(LOC100176037) Ciona intestinalis
ENSCING00000023363 beta-1,3-galactosyltransferase 5-like(LOC100180134) Ciona intestinalis
ENSCING00000010089 uromodulin(LOC100182174) Ciona intestinalis
ENSCING00000006758 sodium- and chloride-dependent GABA transporter 2(LOC100187294) Ciona intestinalis
ENSCING00000006579 sodium-dependent proline transporter-like(LOC100179103) Ciona intestinalis
ENSCING00000003513 trypsin-like(LOC100179089) Ciona intestinalis
ENSCING00000012576 heat shock protein HSP 90-beta(LOC100176019) Ciona intestinalis
ENSCING00000020436 uncharacterized LOC100180118(LOC100180118) Ciona intestinalis
ENSCING00000012500 UPF0676 protein C1494.01-like(LOC100181122) Ciona intestinalis
ENSCING00000013439 sialin-like(LOC100180103) Ciona intestinalis
ENSCING00000016455 uncharacterized LOC100186235(LOC100186235) Ciona intestinalis
ENSCING00000002408 serine/threonine-rich protein adg2-like(LOC100181116) Ciona intestinalis
ENSCING00000013396 gap junction gamma-1 protein-like(LOC100185214) Ciona intestinalis
ENSCING00000025057 uncharacterized LOC100179061(LOC100179061) Ciona intestinalis
ENSCING00000023163 uncharacterized LOC100180072(LOC100180072) Ciona intestinalis
ENSCING00000018189 testis-specific serine/threonine-protein kinase 3-like(LOC104265639) Ciona intestinalis
ENSCING00000019856 uncharacterized LOC100180074(LOC100180074) Ciona intestinalis
ENSCING00000007837 NEDD8 ultimate buster 1-like(LOC100178026) Ciona intestinalis
ENSCING00000006512 basic phospholipase A2 nigroxin A-like(LOC100175981) Ciona intestinalis
ENSCING00000023056 uncharacterized LOC100179055(LOC100179055) Ciona intestinalis
ENSCING00000007223 asparagine synthetase [glutamine-hydrolyzing](LOC100185185) Ciona intestinalis
ENSCING00000024258 protein unc-93 homolog A-like(LOC100187225) Ciona intestinalis
ENSCING00000003018 solute carrier family 26 member 10(LOC100176987) Ciona intestinalis
ENSCING00000022988 cytochrome P450 4F4-like(LOC100182109) Ciona intestinalis
ENSCING00000010054 major surface trophozoite antigen 11-like(LOC100182096) Ciona intestinalis
ENSCING00000020789 uncharacterized LOC100179024(LOC100179024) Ciona intestinalis
ENSCING00000003826 monocarboxylate transporter 10(LOC100176983) Ciona intestinalis
ENSCING00000004171 b(0,+)-type amino acid transporter 1-like(LOC100186184) Ciona intestinalis
ENSCING00000024319 annexin A13-like(LOC100180040) Ciona intestinalis
ENSCING00000000861 uncharacterized LOC100179018(LOC100179018) Ciona intestinalis
ENSCING00000009759 sodium/hydrogen exchanger 10-like(LOC100175936) Ciona intestinalis
ENSCING00000002345 Rac5 protein(LOC448958) Ciona intestinalis
ENSCING00000006514 phospholipase A2 OS2-like(LOC100186177) Ciona intestinalis
ENSCING00000019577 lipid phosphate phosphohydrolase 1(LOC100177985) Ciona intestinalis
ENSCING00000019736 dual specificity mitogen-activated protein kinase kinase 5(LOC778673) Ciona intestinalis
ENSCING00000021770 epididymal secretory protein E1-like(LOC100175939) Ciona intestinalis
ENSCING00000002335 Rac4 protein(LOC448957) Ciona intestinalis
ENSCING00000020440 fatty acid synthase-like(LOC100176965) Ciona intestinalis
ENSCING00000012075 uncharacterized LOC100185157(LOC100185157) Ciona intestinalis
ENSCING00000001565 zinc finger protein(zf(c2h2)-2) Ciona intestinalis
ENSCING00000002720 L-threonine 3-dehydrogenase, mitochondrial(LOC100182072) Ciona intestinalis
ENSCING00000007853 aldehyde dehydrogenase, cytosolic 1-like(LOC100187192) Ciona intestinalis
ENSCING00000008838 creatine kinase U-type, mitochondrial-like(LOC100181049) Ciona intestinalis
ENSCING00000002260 uncharacterized LOC100177978(LOC100177978) Ciona intestinalis
ENSCING00000006567 cytochrome P450 4F6-like(LOC100186171) Ciona intestinalis
ENSCING00000001092 kielin/chordin-like protein(LOC100185147) Ciona intestinalis
ENSCING00000020383 ankyrin repeat and SOCS box protein 1(LOC100186173) Ciona intestinalis
ENSCING00000019311 uncharacterized protein NCBP2-AS2-like(LOC100183101) Ciona intestinalis
ENSCING00000008245 ubiquitin-conjugating enzyme E2 R2-like(LOC100177981) Ciona intestinalis
ENSCING00000011692 uncharacterized LOC100186174(LOC100186174) Ciona intestinalis
ENSCING00000012282 uncharacterized LOC104265712(LOC104265712) Ciona intestinalis
ENSCING00000002052 transcription factor protein(nkx-c) Ciona intestinalis
ENSCING00000000518 uncharacterized LOC100182065(LOC100182065) Ciona intestinalis
ENSCING00000001972 uncharacterized LOC101242817(LOC101242817) Ciona intestinalis
ENSCING00000009873 lombricine kinase-like(LOC100182069) Ciona intestinalis
ENSCING00000005928 cholecystokinin receptor type A-like(LOC100181046) Ciona intestinalis
ENSCING00000006200 uncharacterized LOC104265702(LOC104265702) Ciona intestinalis
ENSCING00000006202 uncharacterized LOC104265703(LOC104265703) Ciona intestinalis
ENSCING00000007309 transcription factor protein(LOC778713) Ciona intestinalis
ENSCING00000015866 transcription factor protein(LOC778712) Ciona intestinalis
ENSCING00000001501 alpha-(1,6)-fucosyltransferase-like(LOC104265699) Ciona intestinalis
ENSCING00000019220 uncharacterized LOC100178989(LOC100178989) Ciona intestinalis
ENSCING00000022644 dynein heavy chain 1, axonemal-like(LOC100175917) Ciona intestinalis
ENSCING00000009341 microsomal glutathione S-transferase 1-like(LOC100187183) Ciona intestinalis
ENSCING00000010004 organic cation transporter protein-like(LOC100183072) Ciona intestinalis
ENSCING00000005431 sodium-coupled monocarboxylate transporter 1(LOC100176928) Ciona intestinalis
ENSCING00000024446 3-hydroxy-3-methylglutaryl-coenzyme A reductase-like(LOC100187175) Ciona intestinalis
ENSCING00000004277 tyrosinase-like(LOC100183064) Ciona intestinalis
ENSCING00000014944 dehydrogenase/reductase SDR family member 12-like(LOC100187161) Ciona intestinalis
ENSCING00000005320 collagen alpha-1(XII) chain-like(LOC100186138) Ciona intestinalis
ENSCING00000013770 uncharacterized LOC100183067(LOC100183067) Ciona intestinalis
ENSCING00000001794 uncharacterized LOC100179999(LOC100179999) Ciona intestinalis
ENSCING00000006487 hepatic lectin-like(LOC100183056) Ciona intestinalis
ENSCING00000018054 epidermal growth factor receptor-like(LOC100176915) Ciona intestinalis
ENSCING00000001830 sulfiredoxin-1-like(LOC100185108) Ciona intestinalis
ENSCING00000007725 hemicentin-1(LOC100186133) Ciona intestinalis
ENSCING00000000045 transcription factor protein(paraxis-like) Ciona intestinalis
ENSCING00000014571 uncharacterized LOC100187144(LOC100187144) Ciona intestinalis
ENSCING00000018443 ATP-binding cassette sub-family B member 9-like(LOC100179980) Ciona intestinalis
ENSCING00000011434 putative helicase mov-10-B.1(LOC100182028) Ciona intestinalis
ENSCING00000013758 secreted frizzled-related protein(sfrp3/4-b) Ciona intestinalis
ENSCING00000003933 BMP-binding endothelial regulator protein(LOC100177933) Ciona intestinalis
ENSCING00000021534 uncharacterized LOC100179982(LOC100179982) Ciona intestinalis
ENSCING00000013618 uncharacterized LOC100178958(LOC100178958) Ciona intestinalis
ENSCING00000006674 GLIPR1-like protein 1(LOC100184079) Ciona intestinalis
ENSCING00000009067 uncharacterized LOC100175878(LOC100175878) Ciona intestinalis
ENSCING00000006742 uncharacterized LOC100180999(LOC100180999) Ciona intestinalis
ENSCING00000001002 receptor tyrosine-protein kinase erbB-2-like(LOC100179961) Ciona intestinalis
ENSCING00000008903 transcription factor protein(snail) Ciona intestinalis
ENSCING00000020215 uncharacterized LOC100184058(LOC100184058) Ciona intestinalis
ENSCING00000023943 dynein heavy chain 8, axonemal(LOC100177914) Ciona intestinalis
ENSCING00000008991 dynein heavy chain 8, axonemal(LOC100177914) Ciona intestinalis
ENSCING00000015663 uncharacterized LOC100176891(LOC100176891) Ciona intestinalis
ENSCING00000006209 uncharacterized LOC100186110(LOC100186110) Ciona intestinalis
ENSCING00000024092 4-coumarate--CoA ligase 1-like(LOC100178942) Ciona intestinalis
ENSCING00000005475 uncharacterized protein C2orf61-like(LOC100177907) Ciona intestinalis
ENSCING00000008093 transforming growth factor beta superfamily signaling ligand(tgfbeta-na2) Ciona intestinalis
ENSCING00000008644 lysozyme 3-like(LOC100181995) Ciona intestinalis
ENSCING00000004809 N-acylethanolamine-hydrolyzing acid amidase-like(LOC100185070) Ciona intestinalis
ENSCING00000002456 cornifelin homolog B-like(LOC100187105) Ciona intestinalis
ENSCING00000007124 uncharacterized LOC100187106(LOC100187106) Ciona intestinalis
ENSCING00000024766 sushi, von Willebrand factor type A, EGF and pentraxin domain-containing protein 1-like(LOC100177891) Ciona intestinalis
ENSCING00000009182 uncharacterized LOC100179930(LOC100179930) Ciona intestinalis
ENSCING00000023087 integrin alpha-V-like(LOC100187098) Ciona intestinalis
ENSCING00000008255 tomoregulin-1(LOC100187088) Ciona intestinalis
ENSCING00000000177 solute carrier family 35 member G1(LOC100177875) Ciona intestinalis
ENSCING00000019222 uncharacterized LOC100186070(LOC100186070) Ciona intestinalis
ENSCING00000012229 cytochrome P450 2U1-like(LOC100175831) Ciona intestinalis
ENSCING00000002532 prohibitin-2-like(LOC100186056) Ciona intestinalis
ENSCING00000019567 galactosylgalactosylxylosylprotein 3-beta-glucuronosyltransferase 2-like(LOC100182985) Ciona intestinalis
ENSCING00000001386 uncharacterized LOC100181963(LOC100181963) Ciona intestinalis
ENSCING00000003470 zinc finger protein(zf(c2h2)-13) Ciona intestinalis
ENSCING00000013471 uncharacterized LOC101242932(LOC101242932) Ciona intestinalis
ENSCING00000006384 uncharacterized LOC100177863(LOC100177863) Ciona intestinalis
ENSCING00000008607 trhombospondin Bi(thbsbi) Ciona intestinalis
ENSCING00000000914 heat shock 70 kDa protein 4L(LOC100176824) Ciona intestinalis
ENSCING00000022870 multiple inositol polyphosphate phosphatase 1-like(LOC100185018) Ciona intestinalis
ENSCING00000005514 sodium- and chloride-dependent taurine transporter-like(LOC100178874) Ciona intestinalis
ENSCING00000019723 gamma-carboxyglutamic acid protein 4(gla4) Ciona intestinalis
ENSCING00000001327 uncharacterized LOC100180925(LOC100180925) Ciona intestinalis
ENSCING00000018450 dickkopf-related protein 3(LOC100177853) Ciona intestinalis
ENSCING00000006880 sodium- and chloride-dependent glycine transporter 2(LOC100185022) Ciona intestinalis
ENSCING00000015462 uncharacterized LOC104266879(LOC104266879) Ciona intestinalis
ENSCING00000013168 uncharacterized LOC100182964(LOC100182964) Ciona intestinalis
ENSCING00000002507 L-rhamnose-binding lectin CSL3-like(LOC100186037) Ciona intestinalis
ENSCING00000004714 cytochrome P450 4B1-like(LOC100182965) Ciona intestinalis
ENSCING00000003889 fibronectin-like(LOC100176823) Ciona intestinalis
ENSCING00000008345 uncharacterized LOC100178856(LOC100178856) Ciona intestinalis
ENSCING00000020922 uncharacterized LOC100181931(LOC100181931) Ciona intestinalis
ENSCING00000018198 uncharacterized LOC100176800(LOC100176800) Ciona intestinalis
ENSCING00000004419 cubilin-like(LOC100178850) Ciona intestinalis
ENSCING00000009054 hemocyanin A-type, units Ode to Odg-like(LOC100179878) Ciona intestinalis
ENSCING00000002415 uncharacterized LOC100177831(LOC100177831) Ciona intestinalis
ENSCING00000013265 RING finger protein 212B-like(LOC100182936) Ciona intestinalis
ENSCING00000003820 zinc finger protein(zf(c2h2)-88) Ciona intestinalis
ENSCING00000023710 sodium/myo-inositol cotransporter-like(LOC100180892) Ciona intestinalis
ENSCING00000009249 dimethylaniline monooxygenase [N-oxide-forming] 5-like(LOC100177820) Ciona intestinalis
ENSCING00000016716 b(0,+)-type amino acid transporter 1(LOC100182942) Ciona intestinalis
ENSCING00000000307 testis-expressed sequence 11 protein-like(LOC100187025) Ciona intestinalis
ENSCING00000003231 uncharacterized LOC101241976(LOC101241976) Ciona intestinalis
ENSCING00000014292 uncharacterized LOC100177792(LOC100177792) Ciona intestinalis
ENSCING00000007028 uncharacterized LOC100185987(LOC100185987) Ciona intestinalis
ENSCING00000016482 NADH-cytochrome b5 reductase 3-like(LOC100176772) Ciona intestinalis
ENSCING00000001161 histone H2B-like(LOC100184966) Ciona intestinalis
ENSCING00000022837 uncharacterized LOC100184952(LOC100184952) Ciona intestinalis
ENSCING00000003740 uncharacterized LOC100185980(LOC100185980) Ciona intestinalis
ENSCING00000003310 uncharacterized LOC100184956(LOC100184956) Ciona intestinalis
ENSCING00000011937 nicotinic acetylcholine receptor subunit(nachr) Ciona intestinalis
ENSCING00000004761 uncharacterized LOC100178806(LOC100178806) Ciona intestinalis
ENSCING00000015736 uncharacterized LOC100178806(LOC100178806) Ciona intestinalis
ENSCING00000013804 uncharacterized LOC100178806(LOC100178806) Ciona intestinalis
ENSCING00000005384 protein archease-like(LOC104265895) Ciona intestinalis
ENSCING00000000810 transcription factor protein(brachyury) Ciona intestinalis
ENSCING00000009969 carbohydrate sulfotransferase 10(LOC100180846) Ciona intestinalis
ENSCING00000011636 uncharacterized LOC100186991(LOC100186991) Ciona intestinalis
ENSCING00000015628 solute carrier family 2, facilitated glucose transporter member 5-like(LOC100185958) Ciona intestinalis
ENSCING00000004883 uncharacterized LOC100175718(LOC100175718) Ciona intestinalis
ENSCING00000013023 uncharacterized LOC100179815(LOC100179815) Ciona intestinalis
ENSCING00000019681 uncharacterized LOC100181848(LOC100181848) Ciona intestinalis
ENSCING00000008638 uncharacterized LOC100178776(LOC100178776) Ciona intestinalis
ENSCING00000012386 bilirubin oxidase-like(LOC100179801) Ciona intestinalis
ENSCING00000012516 betaine--homocysteine S-methyltransferase 1-like(LOC100181849) Ciona intestinalis
ENSCING00000014307 cornifelin homolog B-like(LOC100178777) Ciona intestinalis
ENSCING00000003664 WSC domain-containing protein 1-like(LOC100178779) Ciona intestinalis
ENSCING00000011680 uncharacterized LOC100180830(LOC100180830) Ciona intestinalis
ENSCING00000008760 complement component C6-like(LOC100184927) Ciona intestinalis
ENSCING00000012940 uncharacterized LOC100185937(LOC100185937) Ciona intestinalis
ENSCING00000015007 uncharacterized LOC100182866(LOC100182866) Ciona intestinalis
ENSCING00000002864 ras-related protein RABA2b-like(LOC100184914) Ciona intestinalis
ENSCING00000014589 beta-4C adrenergic receptor-like(LOC100186963) Ciona intestinalis
ENSCING00000012255 transcription factor Adf-1-like(LOC100184915) Ciona intestinalis
ENSCING00000012194 decorin-like(LOC100178772) Ciona intestinalis
ENSCING00000010230 protein boule-like(LOC100175703) Ciona intestinalis
ENSCING00000015132 uncharacterized LOC104266881(LOC104266881) Ciona intestinalis
ENSCING00000020986 solute carrier family 22 member 18(LOC100177728) Ciona intestinalis
ENSCING00000025019 uncharacterized LOC100185921(LOC100185921) Ciona intestinalis
ENSCING00000023364 uncharacterized LOC100181827(LOC100181827) Ciona intestinalis
ENSCING00000003442 tropinone reductase 2-like(LOC100176708) Ciona intestinalis
ENSCING00000007397 geminin(LOC100184902) Ciona intestinalis
ENSCING00000001584 uncharacterized LOC100186937(LOC100186937) Ciona intestinalis
ENSCING00000021794 protein C19orf12 homolog(LOC100180795) Ciona intestinalis
ENSCING00000012169 zygote arrest protein 1-like(LOC100181810) Ciona intestinalis
ENSCING00000023055 outer dense fiber protein 3 pseudogene(LOC100177715) Ciona intestinalis
ENSCING00000005668 excitatory amino acid transporter 3-like(LOC100176691) Ciona intestinalis
ENSCING00000013292 neutrophil cytosolic factor 1(p47phox) Ciona intestinalis
ENSCING00000008902 actin, cytoplasmic-like(LOC100181800) Ciona intestinalis
ENSCING00000011645 neuronal acetylcholine receptor subunit alpha-7-like(nachr) Ciona intestinalis
ENSCING00000007826 uncharacterized LOC100183851(LOC100183851) Ciona intestinalis
ENSCING00000002895 dipeptidyl peptidase 4(LOC100178732) Ciona intestinalis
ENSCING00000014006 putative mannose 6-phosphate receptor-like protein C530.09c(LOC100175662) Ciona intestinalis
ENSCING00000013919 cytochrome P450 2C42-like(LOC100184869) Ciona intestinalis
ENSCING00000011484 voltage-sensor containing phosphatase(vsp) Ciona intestinalis
ENSCING00000021112 putative N-acetylated-alpha-linked acidic dipeptidase(LOC100180761) Ciona intestinalis
ENSCING00000005178 secreted frizzled-related protein(sfrp2) Ciona intestinalis
ENSCING00000019791 stress-70 protein, mitochondrial-like(LOC100175645) Ciona intestinalis
ENSCING00000003343 uncharacterized LOC100176670(LOC100176670) Ciona intestinalis
ENSCING00000013600 transforming growth factor beta superfamily signaling ligand(tgfbeta-na1) Ciona intestinalis
ENSCING00000011627 uncharacterized LOC100182801(LOC100182801) Ciona intestinalis
ENSCING00000005686 heat shock protein 70(hsp70) Ciona intestinalis
ENSCING00000022477 histidine-rich glycoprotein-like(LOC100176659) Ciona intestinalis
ENSCING00000012954 synaptotagmin-2-like(LOC100175637) Ciona intestinalis
ENSCING00000012332 transcription factor protein(LOC778980) Ciona intestinalis
ENSCING00000018380 N-acetylated-alpha-linked acidic dipeptidase 2-like(LOC100178697) Ciona intestinalis
ENSCING00000017131 deleted in malignant brain tumors 1 protein-like(LOC100177676) Ciona intestinalis
ENSCING00000005840 heat shock protein 67B2-like(LOC100184847) Ciona intestinalis
ENSCING00000018894 elongation factor 1-alpha, somatic form(LOC100181775) Ciona intestinalis
ENSCING00000009201 cytochrome P450 2J6-like(LOC100182785) Ciona intestinalis
ENSCING00000019286 transforming growth factor-beta-induced protein ig-h3-like(LOC101243122) Ciona intestinalis
ENSCING00000001908 peptidase inhibitor 16-like(LOC101242100) Ciona intestinalis
ENSCING00000021819 lactadherin-like(LOC100179716) Ciona intestinalis
ENSCING00000015232 uncharacterized LOC100183814(LOC100183814) Ciona intestinalis
ENSCING00000005124 b(0,+)-type amino acid transporter 1-like(LOC100179719) Ciona intestinalis
ENSCING00000016071 feline leukemia virus subgroup C receptor-related protein 2-like(LOC100176647) Ciona intestinalis
ENSCING00000019232 trans-L-3-hydroxyproline dehydratase-like(LOC100178684) Ciona intestinalis
ENSCING00000011644 uncharacterized LOC100177663(LOC100177663) Ciona intestinalis
ENSCING00000024575 alpha3-fucosyltransferase(ona14) Ciona intestinalis
ENSCING00000000632 uncharacterized LOC100181739(LOC100181739) Ciona intestinalis
ENSCING00000007174 putative N-acetylated-alpha-linked acidic dipeptidase(LOC494355) Ciona intestinalis
ENSCING00000017413 rab11 family-interacting protein 4B-like(LOC100183789) Ciona intestinalis
ENSCING00000024122 uncharacterized LOC100180718(LOC100180718) Ciona intestinalis
ENSCING00000007138 uncharacterized LOC100184814(LOC100184814) Ciona intestinalis
ENSCING00000007855 sialin-like(LOC100185825) Ciona intestinalis
ENSCING00000018786 ectodermal dysplasia/anhidrotic-like(LOC494373) Ciona intestinalis
ENSCING00000003424 uncharacterized LOC100185823(LOC100185823) Ciona intestinalis
ENSCING00000015466 kelch-like protein 41(LOC100175568) Ciona intestinalis
ENSCING00000008420 uncharacterized LOC100179664(LOC100179664) Ciona intestinalis
ENSCING00000009279 uncharacterized LOC100185813(LOC100185813) Ciona intestinalis
ENSCING00000010023 uncharacterized LOC100183767(LOC100183767) Ciona intestinalis
ENSCING00000009606 peroxiredoxin-6-like(LOC100177610) Ciona intestinalis
ENSCING00000015272 transmembrane protein Vc569(LOC100101826) Ciona intestinalis
ENSCING00000011354 uncharacterized LOC100175552(LOC100175552) Ciona intestinalis
ENSCING00000013914 uncharacterized LOC100176576(LOC100176576) Ciona intestinalis
ENSCING00000016254 uncharacterized LOC100185794(LOC100185794) Ciona intestinalis
ENSCING00000011346 protein PXR1-like(LOC100175555) Ciona intestinalis
ENSCING00000002203 transmembrane protein 45B-like(LOC100179651) Ciona intestinalis
ENSCING00000017995 uncharacterized LOC100175559(LOC100175559) Ciona intestinalis
ENSCING00000021173 uncharacterized LOC101243191(LOC101243191) Ciona intestinalis
ENSCING00000021649 uncharacterized LOC100181692(LOC100181692) Ciona intestinalis
ENSCING00000005142 uncharacterized LOC101243214(LOC101243214) Ciona intestinalis
ENSCING00000013101 transmembrane protein Vc16(LOC100101819) Ciona intestinalis
ENSCING00000015490 lathosterol oxidase-like(LOC100175543) Ciona intestinalis
ENSCING00000009142 transforming growth factor beta superfamily signaling ligand(tgfbeta-na4) Ciona intestinalis
ENSCING00000013694 peroxisomal 2,4-dienoyl-CoA reductase-like(LOC100180648) Ciona intestinalis
ENSCING00000004795 uncharacterized LOC100179625(LOC100179625) Ciona intestinalis
ENSCING00000009815 uncharacterized LOC100176553(LOC100176553) Ciona intestinalis
ENSCING00000012712 multiple epidermal growth factor-like domains protein 10(LOC101243226) Ciona intestinalis
ENSCING00000025049 T-complex protein 1 subunit gamma-like(LOC100184746) Ciona intestinalis
ENSCING00000009861 solute carrier family 2, facilitated glucose transporter member 1(LOC100180650) Ciona intestinalis
ENSCING00000009937 uncharacterized LOC100182698(LOC100182698) Ciona intestinalis
ENSCING00000017997 uncharacterized LOC100181677(LOC100181677) Ciona intestinalis
ENSCING00000016560 uncharacterized LOC100178605(LOC100178605) Ciona intestinalis
ENSCING00000020832 uncharacterized LOC100177570(LOC100177570) Ciona intestinalis
ENSCING00000024722 uncharacterized LOC100177570(LOC100177570) Ciona intestinalis
ENSCING00000010630 feline leukemia virus subgroup C receptor-related protein 2-like(LOC101243220) Ciona intestinalis
ENSCING00000015912 TNF receptor-associated factor 3-like(LOC100179623) Ciona intestinalis
ENSCING00000011440 regucalcin-like(LOC100184729) Ciona intestinalis
ENSCING00000000195 transmembrane matrix receptor MUP-4-like(LOC100184730) Ciona intestinalis
ENSCING00000019704 uncharacterized LOC101242218(LOC101242218) Ciona intestinalis
ENSCING00000004757 molecule against microbes A(mama) Ciona intestinalis
ENSCING00000009298 cytochrome P450 2U1-like(LOC100182684) Ciona intestinalis
ENSCING00000021620 solute carrier family 43 member 3-like(LOC100175519) Ciona intestinalis
ENSCING00000012822 matrix metalloproteinase-24-like(LOC100175506) Ciona intestinalis
ENSCING00000023704 cytochrome P450 2C13, male-specific-like(LOC101242210) Ciona intestinalis
ENSCING00000007571 protein dcd1B(LOC100186774) Ciona intestinalis
ENSCING00000000742 pulmonary surfactant-associated protein D-like(LOC100178560) Ciona intestinalis
ENSCING00000009822 hemicentin-2-like(LOC101242226) Ciona intestinalis
ENSCING00000011481 tolloid-like protein 2(LOC100186756) Ciona intestinalis
ENSCING00000007392 phytanoyl-CoA dioxygenase domain-containing protein 1 homolog(LOC100185721) Ciona intestinalis
ENSCING00000013869 salivary glue protein Sgs-3-like(LOC100178554) Ciona intestinalis
ENSCING00000018545 lymphocyte antigen 6D-like(LOC101242250) Ciona intestinalis
ENSCING00000013340 pancreatic secretory trypsin inhibitor-like(LOC100184703) Ciona intestinalis
ENSCING00000005672 adenosylhomocysteinase(LOC100184688) Ciona intestinalis
ENSCING00000003295 fatty acid hydroxylase domain-containing protein 2-like(LOC100186743) Ciona intestinalis
ENSCING00000011328 uncharacterized LOC101243292(LOC101243292) Ciona intestinalis
ENSCING00000007351 uncharacterized LOC100177518(LOC100177518) Ciona intestinalis
ENSCING00000016440 kelch-like protein 2(LOC100182638) Ciona intestinalis
ENSCING00000016619 25-hydroxycholesterol 7-alpha-hydroxylase-like(LOC100184674) Ciona intestinalis
ENSCING00000011560 alpha-N-acetylgalactosamine-specific lectin-like(LOC100183651) Ciona intestinalis
ENSCING00000023970 uncharacterized LOC101242262(LOC101242262) Ciona intestinalis
ENSCING00000015783 neurocalcin-delta-like(LOC100176472) Ciona intestinalis
ENSCING00000009818 uncharacterized LOC100177501(LOC100177501) Ciona intestinalis
ENSCING00000021419 mesencephalic astrocyte-derived neurotrophic factor homolog(LOC100178512) Ciona intestinalis
ENSCING00000009548 hexokinase-2-like(LOC100177490) Ciona intestinalis
ENSCING00000004024 uncharacterized LOC100176456(LOC100176456) Ciona intestinalis
ENSCING00000014391 P-selectin(LOC100180553) Ciona intestinalis
ENSCING00000014153 regulator of G-protein signaling 16-like(LOC100181578) Ciona intestinalis
ENSCING00000024126 7,8-dihydro-8-oxoguanine triphosphatase-like(LOC100177483) Ciona intestinalis
ENSCING00000003822 uncharacterized LOC100178499(LOC100178499) Ciona intestinalis
ENSCING00000001795 LIM domain-binding protein 3-like(LOC100181572) Ciona intestinalis
ENSCING00000022164 V region-containing chitin-binding protein D2-like(LOC100179524) Ciona intestinalis
ENSCING00000002113 neuronal calcium sensor 2(LOC100186693) Ciona intestinalis
ENSCING00000016274 cytochrome P450 2U1-like(LOC100181554) Ciona intestinalis
ENSCING00000000509 UNC93-like protein(LOC100175413) Ciona intestinalis
ENSCING00000014255 uncharacterized LOC100175415(LOC100175415) Ciona intestinalis
ENSCING00000010524 probable L-xylulose reductase(LOC104266214) Ciona intestinalis
ENSCING00000005741 tyrosine-protein kinase receptor Tie-1-like(LOC101242329) Ciona intestinalis
ENSCING00000012889 uncharacterized LOC100181536(LOC100181536) Ciona intestinalis
ENSCING00000013519 pinin-like(LOC100184613) Ciona intestinalis
ENSCING00000019548 lysosomal protective protein(LOC100183589) Ciona intestinalis
ENSCING00000021310 uncharacterized LOC100180517(LOC100180517) Ciona intestinalis
ENSCING00000016600 solute carrier family 2, facilitated glucose transporter member 5-like(LOC100183590) Ciona intestinalis
ENSCING00000023431 ADP/ATP translocase 3-like(LOC100178471) Ciona intestinalis
ENSCING00000012525 amine sulfotransferase-like(LOC100186663) Ciona intestinalis
ENSCING00000005565 uncharacterized LOC101242344(LOC101242344) Ciona intestinalis
ENSCING00000011490 U6 snRNA phosphodiesterase-like(LOC100184605) Ciona intestinalis
ENSCING00000008988 dnaJ homolog subfamily A member 1-like(LOC100186653) Ciona intestinalis
ENSCING00000000396 uncharacterized LOC100178462(LOC100178462) Ciona intestinalis
ENSCING00000018685 solute carrier family 15 member 2(LOC100178449) Ciona intestinalis
ENSCING00000010149 plectin-like(LOC100178451) Ciona intestinalis
ENSCING00000018002 kelch-like protein 10(LOC100175380) Ciona intestinalis
ENSCING00000014704 cytochrome P450 2C15-like(LOC100186646) Ciona intestinalis
ENSCING00000006397 sodium-coupled monocarboxylate transporter 1-like(LOC100184599) Ciona intestinalis
ENSCING00000021097 ovomucoid-like(LOC104266182) Ciona intestinalis
ENSCING00000005126 elongation factor 1-alpha-like(LOC100179465) Ciona intestinalis
ENSCING00000002897 uncharacterized LOC100186634(LOC100186634) Ciona intestinalis
ENSCING00000003557 uncharacterized LOC100177420(LOC100177420) Ciona intestinalis
ENSCING00000018789 uncharacterized LOC100175374(LOC100175374) Ciona intestinalis
ENSCING00000002932 TNF receptor-associated factor 3-like(LOC100184576) Ciona intestinalis
ENSCING00000008203 insulin-like growth factor-binding protein 7(LOC100176388) Ciona intestinalis
ENSCING00000011257
ENSCING00000004002
ENSCING00000024051
ENSCING00000018541
ENSCING00000019843
ENSCING00000008681
ENSCING00000021032
ENSCING00000018284
ENSCING00000021655
ENSCING00000000590
ENSCING00000025047
ENSCING00000017549
ENSCING00000015017
ENSCING00000006415
ENSCING00000010052
ENSCING00000010945
ENSCING00000004528
ENSCING00000008899
ENSCING00000009910
ENSCING00000011765
ENSCING00000024058
ENSCING00000020553
ENSCING00000007712
ENSCING00000022408
ENSCING00000024046
ENSCING00000013001
ENSCING00000021766
ENSCING00000020939
ENSCING00000004168
ENSCING00000018480
ENSCING00000013059
ENSCING00000001576
ENSCING00000014229
ENSCING00000025021
ENSCING00000019265
ENSCING00000022486
ENSCING00000019514
ENSCING00000010085
ENSCING00000017950
ENSCING00000018341
ENSCING00000016411
ENSCING00000001548
ENSCING00000006697
ENSCING00000014228
ENSCING00000019447
ENSCING00000011258
ENSCING00000011552
ENSCING00000023231
ENSCING00000023014
ENSCING00000016784
ENSCING00000021378
ENSCING00000020513
ENSCING00000009856
ENSCING00000012284
ENSCING00000010135
ENSCING00000012520
ENSCING00000006122
ENSCING00000019782
ENSCING00000016538
ENSCING00000019170
ENSCING00000021287
ENSCING00000019863
ENSCING00000023866
ENSCING00000007552
ENSCING00000020990
ENSCING00000019416
ENSCING00000023139
ENSCING00000009046
ENSCING00000008205
ENSCING00000020209
ENSCING00000014212
ENSCING00000021407
ENSCING00000002645
ENSCING00000021443
ENSCING00000005587
ENSCING00000019999
ENSCING00000008160
ENSCING00000000333
ENSCING00000021123
ENSCING00000022431
ENSCING00000015038
ENSCING00000007938
ENSCING00000022816
ENSCING00000002834
ENSCING00000024883
ENSCING00000007383
ENSCING00000025072
ENSCING00000006112
ENSCING00000018006
ENSCING00000022457
ENSCING00000022745
ENSCING00000022324
ENSCING00000024033
ENSCING00000001817
ENSCING00000024159
ENSCING00000002503
ENSCING00000024478
ENSCING00000020004
ENSCING00000002405
ENSCING00000018412
ENSCING00000003234
ENSCING00000003862
ENSCING00000021359
ENSCING00000021109
ENSCING00000019356
ENSCING00000012776
ENSCING00000024846
ENSCING00000012335
ENSCING00000021580
ENSCING00000023131
ENSCING00000020739
ENSCING00000018587
ENSCING00000020358
ENSCING00000020222
ENSCING00000018543
ENSCING00000000379
ENSCING00000020299
ENSCING00000013107
ENSCING00000018000
ENSCING00000019686
ENSCING00000001431
ENSCING00000015250
ENSCING00000011322
ENSCING00000023673
ENSCING00000006043
ENSCING00000014759
ENSCING00000004294
ENSCING00000020373
ENSCING00000023350
ENSCING00000013813
ENSCING00000014839
ENSCING00000019460
ENSCING00000021337
ENSCING00000024264
ENSCING00000024170
ENSCING00000020157
ENSCING00000004923
ENSCING00000023829
ENSCING00000013719
ENSCING00000022307
ENSCING00000024466
ENSCING00000018710
ENSCING00000009819
ENSCING00000005838
ENSCING00000016567
ENSCING00000019879
ENSCING00000004594
ENSCING00000023020
ENSCING00000013231
ENSCING00000023378
ENSCING00000022602
ENSCING00000017994
ENSCING00000018673
ENSCING00000019747
ENSCING00000007766
ENSCING00000019768
ENSCING00000002809
ENSCING00000008104
ENSCING00000010130
ENSCING00000019221
ENSCING00000016961
ENSCING00000016949
ENSCING00000020447
ENSCING00000012025
ENSCING00000024290
ENSCING00000003484
ENSCING00000010024
ENSCING00000016242
ENSCING00000022292
ENSCING00000014201
ENSCING00000012252
ENSCING00000024447
ENSCING00000013747
ENSCING00000018750
ENSCING00000022565
ENSCING00000021756
ENSCING00000025052
ENSCING00000000792
ENSCING00000017667
ENSCING00000005567
ENSCING00000010768
ENSCING00000018329
ENSCING00000019884
ENSCING00000000034
ENSCING00000007308
ENSCING00000017480
ENSCING00000020736
ENSCING00000023661
ENSCING00000024541
ENSCING00000022756
ENSCING00000021926
ENSCING00000019834
ENSCING00000021698
ENSCING00000020124
ENSCING00000000183
ENSCING00000019383
ENSCING00000005115
ENSCING00000019440
ENSCING00000013165
ENSCING00000024286
ENSCING00000024574
ENSCING00000012021
ENSCING00000021515
ENSCING00000001992
ENSCING00000018772
ENSCING00000009663
ENSCING00000021854
ENSCING00000000394
ENSCING00000018319
ENSCING00000016664
ENSCING00000018100
ENSCING00000022780
ENSCING00000020942
ENSCING00000018182
ENSCING00000018137
ENSCING00000020737
ENSCING00000009744
ENSCING00000001487
ENSCING00000022863
ENSCING00000005429
ENSCING00000012412
ENSCING00000019891
ENSCING00000016171
ENSCING00000012870
ENSCING00000002380
ENSCING00000022659
ENSCING00000001927
ENSCING00000023680
id
ENSCING00000014274
ENSCING00000018152
ENSCING00000023931
ENSCING00000013395
ENSCING00000015095
ENSCING00000000075
ENSCING00000013658
ENSCING00000020450
ENSCING00000018770
ENSCING00000011377
ENSCING00000012352
ENSCING00000014200
ENSCING00000022932
ENSCING00000003704
ENSCING00000009277
ENSCING00000017980
ENSCING00000023161
ENSCING00000003799
ENSCING00000007920
ENSCING00000022216
ENSCING00000021453
ENSCING00000024967
ENSCING00000005515
ENSCING00000023764
ENSCING00000008036
ENSCING00000020023
ENSCING00000022499
ENSCING00000023042
ENSCING00000014268
ENSCING00000006622
ENSCING00000012224
ENSCING00000011911
ENSCING00000024908
ENSCING00000012878
ENSCING00000015843
ENSCING00000022334
ENSCING00000024884
ENSCING00000006392
ENSCING00000004362
ENSCING00000018012
ENSCING00000013838
ENSCING00000022422
ENSCING00000017908
ENSCING00000024001
ENSCING00000024477
ENSCING00000020350
ENSCING00000024273
ENSCING00000018730
ENSCING00000003582
ENSCING00000024195
ENSCING00000022155
ENSCING00000012908
ENSCING00000020880
ENSCING00000005209
ENSCING00000013615
ENSCING00000020960
ENSCING00000018530
ENSCING00000023659
ENSCING00000022706
ENSCING00000018649
ENSCING00000010432
ENSCING00000008747
ENSCING00000014721
ENSCING00000019921
ENSCING00000024198
ENSCING00000003170
ENSCING00000018095
ENSCING00000022371
ENSCING00000019047
ENSCING00000009315
ENSCING00000010405
ENSCING00000019596
ENSCING00000013704
ENSCING00000023181
ENSCING00000018310
ENSCING00000004611
ENSCING00000006114
ENSCING00000005353
ENSCING00000000046
ENSCING00000010027
ENSCING00000000186
ENSCING00000004523
ENSCING00000020167
ENSCING00000020422
ENSCING00000003561
ENSCING00000021263
ENSCING00000013718
ENSCING00000025087
ENSCING00000011867
ENSCING00000021177
ENSCING00000024736
ENSCING00000020225
ENSCING00000016174
ENSCING00000024989
ENSCING00000004947
ENSCING00000003677
ENSCING00000018896
ENSCING00000024507
ENSCING00000023490
ENSCING00000023799
ENSCING00000012617
ENSCING00000022732
ENSCING00000009839
ENSCING00000017368
ENSCING00000024990
ENSCING00000020543
ENSCING00000022270
ENSCING00000022369
ENSCING00000005540
ENSCING00000008031
ENSCING00000015249
ENSCING00000025155
ENSCING00000017513
ENSCING00000018523
ENSCING00000008375
ENSCING00000023664
ENSCING00000018810
ENSCING00000019323
ENSCING00000018167
ENSCING00000010109
ENSCING00000022386
ENSCING00000005481
ENSCING00000019529
ENSCING00000023368
ENSCING00000017557
ENSCING00000012978
ENSCING00000008193
ENSCING00000019451
ENSCING00000018308
ENSCING00000021470
ENSCING00000009676
ENSCING00000024255
ENSCING00000011764
ENSCING00000009113
ENSCING00000014827
ENSCING00000019190
ENSCING00000007648
ENSCING00000004473
ENSCING00000018485
ENSCING00000011502
ENSCING00000018459
ENSCING00000024765
ENSCING00000007000
ENSCING00000021933
ENSCING00000000790
ENSCING00000004040
ENSCING00000023240
ENSCING00000024788
ENSCING00000018767
ENSCING00000012648
ENSCING00000024206
ENSCING00000019552
ENSCING00000019535
ENSCING00000023178
ENSCING00000024758
ENSCING00000012382
ENSCING00000004036
ENSCING00000021316
ENSCING00000019901
ENSCING00000011551
ENSCING00000008822
ENSCING00000014143
ENSCING00000020405
ENSCING00000018466
ENSCING00000009854
ENSCING00000013461
ENSCING00000013782
ENSCING00000019381
ENSCING00000012957
ENSCING00000018832
ENSCING00000014395
ENSCING00000024376
ENSCING00000021657
ENSCING00000023940
ENSCING00000018044
ENSCING00000024448
ENSCING00000024677
ENSCING00000000568
ENSCING00000017332
ENSCING00000018764
ENSCING00000024268
ENSCING00000018526
ENSCING00000018974
ENSCING00000024684
ENSCING00000012623
ENSCING00000019937
ENSCING00000003803
ENSCING00000019146
ENSCING00000022437
ENSCING00000022772
ENSCING00000019830
ENSCING00000023001
ENSCING00000018003
ENSCING00000009485
ENSCING00000021454
ENSCING00000008910
ENSCING00000021558
ENSCING00000013567
ENSCING00000020653
ENSCING00000006590
ENSCING00000019692
ENSCING00000024554
ENSCING00000015597
ENSCING00000021119
ENSCING00000023283
ENSCING00000013078
ENSCING00000014874
ENSCING00000019395
ENSCING00000014687
ENSCING00000024183
ENSCING00000016963
ENSCING00000006812
ENSCING00000019489
ENSCING00000013705
ENSCING00000012035
ENSCING00000021191
ENSCING00000000532
ENSCING00000001184
ENSCING00000024692
ENSCING00000019773
ENSCING00000008374
ENSCING00000022263
ENSCING00000022954
ENSCING00000000771
ENSCING00000000496
ENSCING00000020637
ENSCING00000007574
ENSCING00000023698
ENSCING00000005500
ENSCING00000023424
ENSCING00000015470
ENSCING00000005077
ENSCING00000004738
ENSCING00000024963
ENSCING00000011242
ENSCING00000021106
ENSCING00000021344
ENSCING00000019296
ENSCING00000009927
ENSCING00000014731
ENSCING00000024475
ENSCING00000018841
ENSCING00000022344
ENSCING00000006965
ENSCING00000022739
ENSCING00000018215
ENSCING00000022518
ENSCING00000013958
ENSCING00000020678
ENSCING00000019365
ENSCING00000021089
ENSCING00000020355
ENSCING00000024148
ENSCING00000008690
ENSCING00000021445
ENSCING00000022020
ENSCING00000018439
ENSCING00000001130
ENSCING00000019959
ENSCING00000004185
ENSCING00000002690
ENSCING00000004078
ENSCING00000020707
ENSCING00000004154
ENSCING00000020104
ENSCING00000022213
ENSCING00000001670
ENSCING00000022920
ENSCING00000009620
ENSCING00000020984
ENSCING00000019762
ENSCING00000005501
ENSCING00000012616
ENSCING00000021672
ENSCING00000007624
ENSCING00000012485
ENSCING00000016289
ENSCING00000025190
ENSCING00000023299
ENSCING00000019604
ENSCING00000023755
ENSCING00000004602
ENSCING00000013251
ENSCING00000014213
ENSCING00000024925
ENSCING00000017149
ENSCING00000021168
ENSCING00000017133
ENSCING00000016282
ENSCING00000005986
ENSCING00000024343
ENSCING00000007057
ENSCING00000018349
ENSCING00000023876
ENSCING00000003793
ENSCING00000014862
ENSCING00000022461
ENSCING00000014840
ENSCING00000019504
ENSCING00000021466
ENSCING00000020751
ENSCING00000001948
ENSCING00000019764
ENSCING00000021140
ENSCING00000020698
ENSCING00000001552
ENSCING00000022641
ENSCING00000020879
ENSCING00000010646
ENSCING00000019838
ENSCING00000016100
ENSCING00000006050
ENSCING00000024088
ENSCING00000001133
ENSCING00000018504
ENSCING00000016661
ENSCING00000018132
ENSCING00000024546
ENSCING00000003766
ENSCING00000022425
ENSCING00000013338
ENSCING00000023249
ENSCING00000019495
ENSCING00000014873
ENSCING00000008405
ENSCING00000012122
ENSCING00000023263
ENSCING00000007944
ENSCING00000008559
ENSCING00000018389
ENSCING00000013745
ENSCING00000021228
ENSCING00000001954
ENSCING00000006099
ENSCING00000018456
ENSCING00000019963
ENSCING00000019883
ENSCING00000022043
ENSCING00000006913
ENSCING00000022117
ENSCING00000024639
ENSCING00000019442
ENSCING00000020567
ENSCING00000019326
ENSCING00000015638
ENSCING00000007282
ENSCING00000022746
ENSCING00000008188
ENSCING00000023488
ENSCING00000000816
ENSCING00000014837
ENSCING00000011370
ENSCING00000007789
ENSCING00000018586
ENSCING00000025135
ENSCING00000022497
ENSCING00000024997
ENSCING00000001151
ENSCING00000002513
ENSCING00000014220
ENSCING00000019070
ENSCING00000017270
ENSCING00000009944
ENSCING00000019672
ENSCING00000002046
ENSCING00000006351
ENSCING00000024904
ENSCING00000021573
ENSCING00000013172
ENSCING00000022747
ENSCING00000014092
ENSCING00000004386
ENSCING00000013299
ENSCING00000020903
ENSCING00000024034
ENSCING00000022333
ENSCING00000000654
ENSCING00000022038
ENSCING00000022337
ENSCING00000018156
ENSCING00000006146
ENSCING00000005010
ENSCING00000023805
ENSCING00000019858
ENSCING00000018082
ENSCING00000023583
ENSCING00000014670
ENSCING00000013113
ENSCING00000012697
ENSCING00000020094
ENSCING00000010125
ENSCING00000001393
ENSCING00000015535
ENSCING00000013607
ENSCING00000023380
ENSCING00000023603
ENSCING00000021676
ENSCING00000023828
ENSCING00000024271
ENSCING00000020810
ENSCING00000024800
ENSCING00000007132
ENSCING00000021980
ENSCING00000011895
ENSCING00000014067
ENSCING00000022699
ENSCING00000022789
ENSCING00000018453
ENSCING00000023311
ENSCING00000019902
ENSCING00000002514
ENSCING00000021828
ENSCING00000001934
ENSCING00000021652
ENSCING00000007159
ENSCING00000022264
ENSCING00000013773
ENSCING00000003297
ENSCING00000011449
ENSCING00000017818
ENSCING00000014157
ENSCING00000001324
ENSCING00000022687
ENSCING00000023082
ENSCING00000021405
ENSCING00000000180
ENSCING00000020629
ENSCING00000013570
ENSCING00000002176
ENSCING00000001326
ENSCING00000004319
ENSCING00000006115
ENSCING00000013430
ENSCING00000022245
ENSCING00000025159
ENSCING00000017432
ENSCING00000018849
ENSCING00000023114
ENSCING00000024079
ENSCING00000024389
ENSCING00000013365
ENSCING00000019106
ENSCING00000003731
ENSCING00000019131
ENSCING00000006976
ENSCING00000023645
ENSCING00000005304
ENSCING00000023355
ENSCING00000010291
ENSCING00000009316
ENSCING00000012638
ENSCING00000018525
ENSCING00000022526
ENSCING00000021758
ENSCING00000021436
ENSCING00000023375
ENSCING00000011649
ENSCING00000024832
ENSCING00000009032
ENSCING00000023776
ENSCING00000021530
ENSCING00000024305
ENSCING00000001485
ENSCING00000013769
ENSCING00000019045
ENSCING00000010068
ENSCING00000024462
ENSCING00000024154
ENSCING00000017272
ENSCING00000007999
ENSCING00000007419
ENSCING00000014928
ENSCING00000018330
ENSCING00000023865
ENSCING00000020580
ENSCING00000020748
ENSCING00000017425
ENSCING00000021495
ENSCING00000024230
ENSCING00000023465
ENSCING00000021936
ENSCING00000016996
ENSCING00000007556
ENSCING00000019920
ENSCING00000003246
ENSCING00000023110
ENSCING00000011465
ENSCING00000011708
ENSCING00000007275
ENSCING00000003136
ENSCING00000023404
ENSCING00000024060
